# Supplementary material for: Crystal structure of 9-(4-bromo­but­yl)-9H-fluorene-9-carb­oxy­lic acid
Source: Acta Crystallogr Sect E Struct Rep Online. 2014 Sep 24;70(Pt 10):o1118–9. doi: 10.1107/S1600536814019564 (PMC4257222; doi:10.1107/S1600536814019564)
Supplement: Supplementary file 1 [file e-70-o1118-sup1.cif]

##############################################################################
#                                                                            #
# This CIF contains the data in a paper accepted for publication in          #
# Acta Crystallographica Section E. It conforms to the requirements of       #
# Notes for Authors for Acta Crystallographica Section E, and has been       #
# peer reviewed under the auspices of the IUCr Commission on Journals.       #
#                                                                            #
# Full details of the Crystallographic Information File format               #
# are given in the paper "The Crystallographic Information File (CIF):       #
# a New Standard Archive File for Crystallography" by S. R. Hall, F. H.      #
# Allen and I. D. Brown [Acta Cryst. (1991), A47, 655-685].                  #
#                                                                            #
# The current version of the core CIF dictionary is obtainable from          #
# ftp://ftp.iucr.org/pub/cif_core.dic.                                       #
#                                                                            #
# Software is freely available for graphical display of the structure(s)     #
# in this CIF. For information consult the CIF software page                 #
# http://www.iucr.org/resources/cif/software.                                #
#                                                                            #
# This file may be used for bona fide research purposes within the           #
# scientific community so long as proper attribution is given to the journal # 
# article from which it was obtained.                                        #
#                                                                            #
##############################################################################
data_I
_audit_creation_method     SHELXL-97
_database_code_depnum_ccdc_archive     'CCDC 1021727'
_chemical_name_systematic
;
9-(4-Bromobutyl)-9<i>H</i>-fluorene-9-carboxylic acid
;
_chemical_name_common     ?
_chemical_formula_moiety     'C18 H17 Br O2'
_chemical_formula_sum     'C18 H17 Br O2'
_chemical_formula_iupac     'C18 H17 Br O2'
_chemical_formula_weight     345.23
_chemical_melting_point     ?
_symmetry_cell_setting     triclinic
_symmetry_space_group_name_H-M     'P -1'
_symmetry_space_group_name_Hall     '-P 1'
loop_
    _symmetry_equiv_pos_as_xyz
    'x, y, z'
    '-x, -y, -z'
_cell_length_a     9.897(2)
_cell_length_b     11.800(2)
_cell_length_c     14.202(3)
_cell_angle_alpha     91.59(3)
_cell_angle_beta     95.32(3)
_cell_angle_gamma     104.70(3)
_cell_volume     1595.1(6)
_cell_formula_units_Z     4
_cell_measurement_reflns_used     4642
_cell_measurement_theta_min     1.7868
_cell_measurement_theta_max     27.8625
_cell_measurement_temperature     113(2)
_exptl_crystal_description     cubic
_exptl_crystal_colour     colorless
_exptl_crystal_size_max     0.20
_exptl_crystal_size_mid     0.18
_exptl_crystal_size_min     0.12
_exptl_crystal_density_diffrn     1.438
_exptl_crystal_density_meas     ?
_exptl_crystal_density_method     'not measured'
_exptl_crystal_F_000     704
_exptl_absorpt_coefficient_mu     2.579
_exptl_absorpt_correction_type     multi-scan
_exptl_absorpt_process_details     '(CrystalClear; Rigaku/MSC, 2005)'
_exptl_absorpt_correction_T_min     0.6266
_exptl_absorpt_correction_T_max     0.7472
_exptl_special_details     ?
_diffrn_ambient_temperature     113(2)
_diffrn_radiation_type     MoK\a
_diffrn_radiation_wavelength     0.71073
_diffrn_radiation_source     'rotating anode'
_diffrn_radiation_monochromator     confocal
_diffrn_measurement_device_type     'Rigaku Saturn'
_diffrn_measurement_method     '\w scans'
_diffrn_detector_area_resol_mean     ?
_diffrn_reflns_number     20422
_diffrn_reflns_av_R_equivalents     0.0561
_diffrn_reflns_av_sigmaI/netI     0.1019
_diffrn_reflns_theta_min     1.79
_diffrn_reflns_theta_max     27.94
_diffrn_reflns_theta_full     27.94
_diffrn_measured_fraction_theta_max     0.992
_diffrn_measured_fraction_theta_full     0.992
_diffrn_reflns_limit_h_min     -12
_diffrn_reflns_limit_h_max     13
_diffrn_reflns_limit_k_min     -15
_diffrn_reflns_limit_k_max     15
_diffrn_reflns_limit_l_min     -18
_diffrn_reflns_limit_l_max     18
_diffrn_standards_number     0
_diffrn_standards_interval_count     0
_diffrn_standards_interval_time     0
_diffrn_standards_decay_%     0
_refine_special_details
;
Refinement of <i>F</i>^2^ against ALL reflections. The weighted <i>R</i>-factor
<i>wR</i> and goodness of fit <i>S</i> are based on <i>F</i>^2^, conventional
<i>R</i>-factors <i>R</i> are based on <i>F</i>, with <i>F</i> set to zero for
negative <i>F</i>^2^. The threshold expression of <i>F</i>^2^ >
\s(<i>F</i>^2^) is used only for calculating <i>R</i>-factors(gt) <i>etc</i>.
and is not relevant to the choice of reflections for refinement.
<i>R</i>-factors based on <i>F</i>^2^ are statistically about twice as large
as those based on <i>F</i>, and <i>R</i>- factors based on ALL data will be
even larger.
;
_reflns_number_total     7599
_reflns_number_gt     4010
_reflns_threshold_expression     I>2sigma(I)
_refine_ls_structure_factor_coef     Fsqd
_refine_ls_matrix_type     full
_refine_ls_R_factor_all     0.0829
_refine_ls_R_factor_gt     0.0409
_refine_ls_wR_factor_gt     0.0810
_refine_ls_wR_factor_ref     0.0924
_refine_ls_goodness_of_fit_ref     0.992
_refine_ls_restrained_S_all     0.992
_refine_ls_number_reflns     7599
_refine_ls_number_parameters     381
_refine_ls_number_restraints     0
_refine_ls_hydrogen_treatment     constr
_refine_ls_weighting_scheme     calc
_refine_ls_weighting_details
                 'calc w=1/[\s^2^(Fo^2^)+(0.0306P)^2^] where P=(Fo^2^+2Fc^2^)/3'
_atom_sites_solution_hydrogens     geom
_atom_sites_solution_primary     direct
_atom_sites_solution_secondary     difmap
_refine_ls_shift/su_max     0.001
_refine_ls_shift/su_mean     0.000
_refine_diff_density_max     0.425
_refine_diff_density_min     -1.266
_refine_ls_extinction_method     none
_refine_ls_extinction_coef     ?
loop_
    _atom_type_symbol
    _atom_type_description
    _atom_type_scat_dispersion_real
    _atom_type_scat_dispersion_imag
    _atom_type_scat_source
    'C' 'C' 0.0033 0.0016
                         'International Tables Vol C Tables 4.2.6.8 and 6.1.1.4'
    'H' 'H' 0.0000 0.0000
                         'International Tables Vol C Tables 4.2.6.8 and 6.1.1.4'
    'O' 'O' 0.0106 0.0060
                         'International Tables Vol C Tables 4.2.6.8 and 6.1.1.4'
    'Br' 'Br' -0.2901 2.4595
                         'International Tables Vol C Tables 4.2.6.8 and 6.1.1.4'
_computing_data_collection     'CrystalClear (Rigaku/MSC, 2005)'
_computing_cell_refinement     'CrystalClear (Rigaku/MSC, 2005)'
_computing_data_reduction     'CrystalClear (Rigaku/MSC, 2005)'
_computing_structure_solution     'SHELXS97 (Sheldrick, 2008)'
_computing_structure_refinement     'SHELXL97 (Sheldrick, 2008)'
_computing_molecular_graphics     'SHELXTL (Sheldrick, 2008)'
_computing_publication_material     'SHELXTL (Sheldrick, 2008)'
loop_
    _atom_site_type_symbol
    _atom_site_label
    _atom_site_fract_x
    _atom_site_fract_y
    _atom_site_fract_z
    _atom_site_U_iso_or_equiv
    _atom_site_adp_type
    _atom_site_calc_flag
    _atom_site_refinement_flags
    _atom_site_occupancy
    _atom_site_symmetry_multiplicity
    _atom_site_disorder_assembly
    _atom_site_disorder_group
    Br Br1 0.38791(3) 0.59238(3) 0.04660(2) 0.03473(11) Uani d . 1 1 . .
    Br Br2 0.59649(4) -0.07669(3) 0.40874(3) 0.04780(13) Uani d . 1 1 . .
    O O1 0.0453(2) 0.90473(15) 0.43181(12) 0.0218(5) Uani d . 1 1 . .
    O O2 0.0497(2) 1.08986(16) 0.39999(13) 0.0272(5) Uani d . 1 1 . .
    H H2 0.0155 1.0889 0.4520 0.041 Uiso calc R 1 1 . .
    O O3 0.9568(2) 0.57553(15) 0.10428(13) 0.0242(5) Uani d . 1 1 . .
    H H3 0.9856 0.5872 0.0507 0.036 Uiso calc R 1 1 . .
    O O4 0.96586(19) 0.39224(16) 0.06820(12) 0.0215(5) Uani d . 1 1 . .
    C C1 0.0668(3) 0.9857(2) 0.37874(19) 0.0180(6) Uani d . 1 1 . .
    C C2 0.1092(3) 0.9715(2) 0.27999(18) 0.0171(6) Uani d . 1 1 . .
    C C3 -0.0231(3) 0.9517(2) 0.21020(19) 0.0164(6) Uani d . 1 1 . .
    C C4 -0.1440(3) 0.8610(2) 0.2065(2) 0.0230(7) Uani d . 1 1 . .
    H H4 -0.1528 0.8012 0.2506 0.028 Uiso calc R 1 1 . .
    C C5 -0.2520(3) 0.8600(3) 0.1364(2) 0.0299(8) Uani d . 1 1 . .
    H H5 -0.3357 0.7983 0.1319 0.036 Uiso calc R 1 1 . .
    C C6 -0.2388(3) 0.9486(3) 0.0728(2) 0.0309(8) Uani d . 1 1 . .
    H H6 -0.3148 0.9474 0.0264 0.037 Uiso calc R 1 1 . .
    C C7 -0.1180(3) 1.0380(3) 0.07561(19) 0.0267(7) Uani d . 1 1 . .
    H H7 -0.1094 1.0974 0.0311 0.032 Uiso calc R 1 1 . .
    C C8 -0.0079(3) 1.0394(2) 0.14550(18) 0.0177(6) Uani d . 1 1 . .
    C C9 0.1317(3) 1.1203(2) 0.16555(19) 0.0191(7) Uani d . 1 1 . .
    C C10 0.2006(3) 1.2164(2) 0.1180(2) 0.0277(7) Uani d . 1 1 . .
    H H10 0.1554 1.2405 0.0631 0.033 Uiso calc R 1 1 . .
    C C11 0.3360(3) 1.2758(3) 0.1524(2) 0.0339(8) Uani d . 1 1 . .
    H H11 0.3853 1.3402 0.1198 0.041 Uiso calc R 1 1 . .
    C C12 0.4013(3) 1.2424(3) 0.2345(2) 0.0337(8) Uani d . 1 1 . .
    H H12 0.4931 1.2860 0.2586 0.040 Uiso calc R 1 1 . .
    C C13 0.3334(3) 1.1463(2) 0.2813(2) 0.0258(7) Uani d . 1 1 . .
    H H13 0.3786 1.1226 0.3365 0.031 Uiso calc R 1 1 . .
    C C14 0.1997(3) 1.0857(2) 0.24656(19) 0.0179(6) Uani d . 1 1 . .
    C C15 0.1813(3) 0.8696(2) 0.27546(18) 0.0196(6) Uani d . 1 1 . .
    H H15A 0.2645 0.8865 0.3231 0.024 Uiso calc R 1 1 . .
    H H15B 0.1154 0.7964 0.2918 0.024 Uiso calc R 1 1 . .
    C C16 0.2273(3) 0.8515(2) 0.17776(19) 0.0232(7) Uani d . 1 1 . .
    H H16A 0.1447 0.8382 0.1300 0.028 Uiso calc R 1 1 . .
    H H16B 0.2960 0.9239 0.1627 0.028 Uiso calc R 1 1 . .
    C C17 0.2932(3) 0.7488(2) 0.17017(19) 0.0216(7) Uani d . 1 1 . .
    H H17A 0.3779 0.7620 0.2161 0.026 Uiso calc R 1 1 . .
    H H17B 0.2257 0.6756 0.1850 0.026 Uiso calc R 1 1 . .
    C C18 0.3326(3) 0.7377(2) 0.0703(2) 0.0234(7) Uani d . 1 1 . .
    H H18A 0.4114 0.8055 0.0599 0.028 Uiso calc R 1 1 . .
    H H18B 0.2516 0.7398 0.0245 0.028 Uiso calc R 1 1 . .
    C C19 0.9441(3) 0.4653(2) 0.12332(18) 0.0173(6) Uani d . 1 1 . .
    C C20 0.9030(3) 0.4356(2) 0.22235(18) 0.0163(6) Uani d . 1 1 . .
    C C21 0.8124(3) 0.5103(2) 0.26096(18) 0.0177(6) Uani d . 1 1 . .
    C C22 0.6789(3) 0.5146(2) 0.2272(2) 0.0229(7) Uani d . 1 1 . .
    H H22 0.6345 0.4742 0.1693 0.027 Uiso calc R 1 1 . .
    C C23 0.6111(3) 0.5795(3) 0.2798(2) 0.0315(8) Uani d . 1 1 . .
    H H23 0.5191 0.5837 0.2575 0.038 Uiso calc R 1 1 . .
    C C24 0.6753(4) 0.6384(2) 0.3645(2) 0.0340(8) Uani d . 1 1 . .
    H H24 0.6255 0.6800 0.4006 0.041 Uiso calc R 1 1 . .
    C C25 0.8112(3) 0.6373(2) 0.3970(2) 0.0300(8) Uani d . 1 1 . .
    H H25 0.8563 0.6796 0.4540 0.036 Uiso calc R 1 1 . .
    C C26 0.8800(3) 0.5728(2) 0.34435(19) 0.0202(7) Uani d . 1 1 . .
    C C27 1.0206(3) 0.5536(2) 0.36167(19) 0.0213(7) Uani d . 1 1 . .
    C C28 1.1289(3) 0.5984(3) 0.4320(2) 0.0313(8) Uani d . 1 1 . .
    H H28 1.1192 0.6534 0.4794 0.038 Uiso calc R 1 1 . .
    C C29 1.2500(4) 0.5630(3) 0.4328(2) 0.0372(8) Uani d . 1 1 . .
    H H29 1.3253 0.5952 0.4802 0.045 Uiso calc R 1 1 . .
    C C30 1.2649(3) 0.4797(3) 0.3648(2) 0.0339(8) Uani d . 1 1 . .
    H H30 1.3487 0.4541 0.3673 0.041 Uiso calc R 1 1 . .
    C C31 1.1569(3) 0.4349(3) 0.2937(2) 0.0261(7) Uani d . 1 1 . .
    H H31 1.1665 0.3792 0.2469 0.031 Uiso calc R 1 1 . .
    C C32 1.0353(3) 0.4722(2) 0.29201(18) 0.0174(6) Uani d . 1 1 . .
    C C33 0.8311(3) 0.3036(2) 0.22100(18) 0.0187(6) Uani d . 1 1 . .
    H H33A 0.7439 0.2866 0.1770 0.022 Uiso calc R 1 1 . .
    H H33B 0.8940 0.2594 0.1961 0.022 Uiso calc R 1 1 . .
    C C34 0.7946(3) 0.2601(2) 0.31781(18) 0.0197(6) Uani d . 1 1 . .
    H H34A 0.7332 0.3050 0.3438 0.024 Uiso calc R 1 1 . .
    H H34B 0.8818 0.2742 0.3616 0.024 Uiso calc R 1 1 . .
    C C35 0.7200(3) 0.1295(2) 0.31216(19) 0.0202(7) Uani d . 1 1 . .
    H H35A 0.6357 0.1140 0.2656 0.024 Uiso calc R 1 1 . .
    H H35B 0.7835 0.0835 0.2907 0.024 Uiso calc R 1 1 . .
    C C36 0.6774(3) 0.0922(2) 0.4085(2) 0.0241(7) Uani d . 1 1 . .
    H H36A 0.6079 0.1337 0.4271 0.029 Uiso calc R 1 1 . .
    H H36B 0.7608 0.1151 0.4559 0.029 Uiso calc R 1 1 . .
loop_
    _atom_site_aniso_label
    _atom_site_aniso_U_11
    _atom_site_aniso_U_22
    _atom_site_aniso_U_33
    _atom_site_aniso_U_12
    _atom_site_aniso_U_13
    _atom_site_aniso_U_23
    Br1 0.0455(2) 0.03137(19) 0.0336(2) 0.02173(17) 0.00528(16) -0.00455(15)
    Br2 0.0734(3) 0.02000(18) 0.0541(3) 0.00884(18) 0.0332(2) 0.01456(16)
    O1 0.0330(12) 0.0178(10) 0.0172(11) 0.0085(9) 0.0088(9) 0.0051(9)
    O2 0.0465(14) 0.0209(11) 0.0210(12) 0.0163(10) 0.0155(11) 0.0054(9)
    O3 0.0395(13) 0.0197(11) 0.0137(11) 0.0036(10) 0.0134(10) 0.0048(9)
    O4 0.0307(12) 0.0228(11) 0.0141(10) 0.0096(10) 0.0101(9) 0.0029(9)
    C1 0.0188(16) 0.0206(15) 0.0163(15) 0.0071(13) 0.0039(13) 0.0048(13)
    C2 0.0225(17) 0.0175(15) 0.0143(15) 0.0088(13) 0.0046(13) 0.0061(12)
    C3 0.0196(16) 0.0161(15) 0.0152(15) 0.0070(13) 0.0038(12) 0.0021(12)
    C4 0.0243(18) 0.0231(16) 0.0215(16) 0.0049(14) 0.0043(14) 0.0035(13)
    C5 0.0242(18) 0.0299(18) 0.0324(19) 0.0023(15) 0.0014(15) -0.0035(15)
    C6 0.0304(19) 0.041(2) 0.0225(18) 0.0154(17) -0.0065(15) -0.0037(15)
    C7 0.038(2) 0.0330(18) 0.0142(16) 0.0183(16) 0.0020(14) 0.0054(14)
    C8 0.0261(17) 0.0177(15) 0.0131(15) 0.0115(13) 0.0054(13) 0.0032(12)
    C9 0.0253(18) 0.0186(15) 0.0196(16) 0.0123(13) 0.0136(13) 0.0066(12)
    C10 0.041(2) 0.0217(16) 0.0285(18) 0.0168(15) 0.0164(16) 0.0126(14)
    C11 0.032(2) 0.0185(16) 0.054(2) 0.0038(15) 0.0239(18) 0.0115(16)
    C12 0.0244(19) 0.0214(17) 0.054(2) 0.0011(14) 0.0112(17) 0.0044(16)
    C13 0.0217(18) 0.0260(17) 0.0325(19) 0.0103(14) 0.0046(15) 0.0058(14)
    C14 0.0195(16) 0.0151(14) 0.0225(16) 0.0073(13) 0.0113(13) 0.0035(12)
    C15 0.0243(17) 0.0190(15) 0.0185(15) 0.0091(13) 0.0061(13) 0.0060(12)
    C16 0.0277(18) 0.0244(16) 0.0230(16) 0.0136(14) 0.0099(14) 0.0063(13)
    C17 0.0255(17) 0.0196(15) 0.0218(16) 0.0090(13) 0.0049(14) 0.0005(13)
    C18 0.0265(18) 0.0156(15) 0.0310(18) 0.0099(13) 0.0051(14) -0.0010(13)
    C19 0.0170(16) 0.0195(15) 0.0140(15) 0.0021(13) 0.0009(12) 0.0032(12)
    C20 0.0207(16) 0.0164(15) 0.0111(14) 0.0013(13) 0.0082(12) 0.0008(12)
    C21 0.0250(17) 0.0133(14) 0.0146(15) 0.0016(13) 0.0086(13) 0.0040(12)
    C22 0.0290(18) 0.0192(15) 0.0201(16) 0.0029(14) 0.0081(14) 0.0054(13)
    C23 0.034(2) 0.0291(18) 0.038(2) 0.0138(16) 0.0166(17) 0.0171(16)
    C24 0.054(2) 0.0190(17) 0.038(2) 0.0170(16) 0.0279(18) 0.0100(15)
    C25 0.051(2) 0.0172(16) 0.0234(18) 0.0083(16) 0.0149(16) 0.0016(13)
    C26 0.0321(18) 0.0114(14) 0.0166(15) 0.0014(13) 0.0105(14) 0.0039(12)
    C27 0.0308(18) 0.0146(14) 0.0151(15) -0.0025(13) 0.0068(14) 0.0045(12)
    C28 0.043(2) 0.0282(18) 0.0154(16) -0.0042(16) 0.0020(15) 0.0005(14)
    C29 0.036(2) 0.045(2) 0.0208(18) -0.0044(18) -0.0052(15) 0.0095(16)
    C30 0.0180(18) 0.048(2) 0.0325(19) 0.0017(16) 0.0013(15) 0.0132(17)
    C31 0.0258(18) 0.0309(18) 0.0212(17) 0.0051(15) 0.0064(14) 0.0045(14)
    C32 0.0210(17) 0.0164(14) 0.0125(14) -0.0012(13) 0.0058(12) 0.0033(12)
    C33 0.0235(17) 0.0170(15) 0.0152(15) 0.0021(13) 0.0083(13) 0.0015(12)
    C34 0.0243(17) 0.0190(15) 0.0152(15) 0.0026(13) 0.0058(13) 0.0029(12)
    C35 0.0259(17) 0.0152(14) 0.0201(16) 0.0045(13) 0.0066(13) 0.0056(12)
    C36 0.0298(18) 0.0159(15) 0.0256(17) 0.0017(13) 0.0083(14) 0.0061(13)
_geom_special_details
;
All e.s.d.'s (except the e.s.d. in the dihedral angle between two l.s. planes)
are estimated using the full covariance matrix. The cell e.s.d.'s are taken
into account individually in the estimation of e.s.d.'s in distances, angles
and torsion angles; correlations between e.s.d.'s in cell parameters are only
used when they are defined by crystal symmetry. An approximate (isotropic)
treatment of cell e.s.d.'s is used for estimating e.s.d.'s involving l.s.
planes.
;
loop_
    _geom_bond_atom_site_label_1
    _geom_bond_atom_site_label_2
    _geom_bond_site_symmetry_2
    _geom_bond_distance
    _geom_bond_publ_flag
    Br1 C18 . 1.958(2) ?
    Br2 C36 . 1.951(3) ?
    O1 C1 . 1.221(3) ?
    O2 C1 . 1.314(3) ?
    O2 H2 . 0.8400 ?
    O3 C19 . 1.313(3) ?
    O3 H3 . 0.8400 ?
    O4 C19 . 1.221(3) ?
    C1 C2 . 1.517(3) ?
    C2 C3 . 1.530(4) ?
    C2 C14 . 1.531(3) ?
    C2 C15 . 1.549(3) ?
    C3 C4 . 1.383(4) ?
    C3 C8 . 1.392(3) ?
    C4 C5 . 1.389(4) ?
    C4 H4 . 0.9500 ?
    C5 C6 . 1.389(4) ?
    C5 H5 . 0.9500 ?
    C6 C7 . 1.376(4) ?
    C6 H6 . 0.9500 ?
    C7 C8 . 1.400(4) ?
    C7 H7 . 0.9500 ?
    C8 C9 . 1.464(4) ?
    C9 C10 . 1.394(4) ?
    C9 C14 . 1.402(4) ?
    C10 C11 . 1.381(4) ?
    C10 H10 . 0.9500 ?
    C11 C12 . 1.396(4) ?
    C11 H11 . 0.9500 ?
    C12 C13 . 1.385(4) ?
    C12 H12 . 0.9500 ?
    C13 C14 . 1.373(4) ?
    C13 H13 . 0.9500 ?
    C15 C16 . 1.526(3) ?
    C15 H15A . 0.9900 ?
    C15 H15B . 0.9900 ?
    C16 C17 . 1.520(3) ?
    C16 H16A . 0.9900 ?
    C16 H16B . 0.9900 ?
    C17 C18 . 1.517(3) ?
    C17 H17A . 0.9900 ?
    C17 H17B . 0.9900 ?
    C18 H18A . 0.9900 ?
    C18 H18B . 0.9900 ?
    C19 C20 . 1.525(3) ?
    C20 C32 . 1.525(4) ?
    C20 C21 . 1.532(4) ?
    C20 C33 . 1.538(3) ?
    C21 C22 . 1.377(4) ?
    C21 C26 . 1.396(4) ?
    C22 C23 . 1.385(4) ?
    C22 H22 . 0.9500 ?
    C23 C24 . 1.386(4) ?
    C23 H23 . 0.9500 ?
    C24 C25 . 1.384(4) ?
    C24 H24 . 0.9500 ?
    C25 C26 . 1.389(4) ?
    C25 H25 . 0.9500 ?
    C26 C27 . 1.465(4) ?
    C27 C28 . 1.383(4) ?
    C27 C32 . 1.402(3) ?
    C28 C29 . 1.364(4) ?
    C28 H28 . 0.9500 ?
    C29 C30 . 1.404(4) ?
    C29 H29 . 0.9500 ?
    C30 C31 . 1.386(4) ?
    C30 H30 . 0.9500 ?
    C31 C32 . 1.382(4) ?
    C31 H31 . 0.9500 ?
    C33 C34 . 1.524(3) ?
    C33 H33A . 0.9900 ?
    C33 H33B . 0.9900 ?
    C34 C35 . 1.527(3) ?
    C34 H34A . 0.9900 ?
    C34 H34B . 0.9900 ?
    C35 C36 . 1.513(3) ?
    C35 H35A . 0.9900 ?
    C35 H35B . 0.9900 ?
    C36 H36A . 0.9900 ?
    C36 H36B . 0.9900 ?
loop_
    _geom_angle_atom_site_label_1
    _geom_angle_atom_site_label_2
    _geom_angle_atom_site_label_3
    _geom_angle_site_symmetry_1
    _geom_angle_site_symmetry_3
    _geom_angle
    _geom_angle_publ_flag
    C1 O2 H2 . . 109.5 ?
    C19 O3 H3 . . 109.5 ?
    O1 C1 O2 . . 123.5(2) ?
    O1 C1 C2 . . 122.1(2) ?
    O2 C1 C2 . . 114.3(2) ?
    C1 C2 C3 . . 107.7(2) ?
    C1 C2 C14 . . 112.7(2) ?
    C3 C2 C14 . . 101.3(2) ?
    C1 C2 C15 . . 109.8(2) ?
    C3 C2 C15 . . 112.9(2) ?
    C14 C2 C15 . . 112.2(2) ?
    C4 C3 C8 . . 121.6(3) ?
    C4 C3 C2 . . 127.8(2) ?
    C8 C3 C2 . . 110.6(2) ?
    C3 C4 C5 . . 118.1(3) ?
    C3 C4 H4 . . 120.9 ?
    C5 C4 H4 . . 120.9 ?
    C4 C5 C6 . . 120.6(3) ?
    C4 C5 H5 . . 119.7 ?
    C6 C5 H5 . . 119.7 ?
    C7 C6 C5 . . 121.4(3) ?
    C7 C6 H6 . . 119.3 ?
    C5 C6 H6 . . 119.3 ?
    C6 C7 C8 . . 118.5(3) ?
    C6 C7 H7 . . 120.7 ?
    C8 C7 H7 . . 120.7 ?
    C3 C8 C7 . . 119.7(3) ?
    C3 C8 C9 . . 109.0(2) ?
    C7 C8 C9 . . 131.2(3) ?
    C10 C9 C14 . . 120.0(3) ?
    C10 C9 C8 . . 131.3(3) ?
    C14 C9 C8 . . 108.6(2) ?
    C11 C10 C9 . . 118.7(3) ?
    C11 C10 H10 . . 120.7 ?
    C9 C10 H10 . . 120.7 ?
    C10 C11 C12 . . 120.8(3) ?
    C10 C11 H11 . . 119.6 ?
    C12 C11 H11 . . 119.6 ?
    C13 C12 C11 . . 120.6(3) ?
    C13 C12 H12 . . 119.7 ?
    C11 C12 H12 . . 119.7 ?
    C14 C13 C12 . . 118.9(3) ?
    C14 C13 H13 . . 120.6 ?
    C12 C13 H13 . . 120.6 ?
    C13 C14 C9 . . 121.0(3) ?
    C13 C14 C2 . . 128.5(3) ?
    C9 C14 C2 . . 110.3(2) ?
    C16 C15 C2 . . 112.3(2) ?
    C16 C15 H15A . . 109.1 ?
    C2 C15 H15A . . 109.1 ?
    C16 C15 H15B . . 109.1 ?
    C2 C15 H15B . . 109.1 ?
    H15A C15 H15B . . 107.9 ?
    C17 C16 C15 . . 113.4(2) ?
    C17 C16 H16A . . 108.9 ?
    C15 C16 H16A . . 108.9 ?
    C17 C16 H16B . . 108.9 ?
    C15 C16 H16B . . 108.9 ?
    H16A C16 H16B . . 107.7 ?
    C18 C17 C16 . . 109.0(2) ?
    C18 C17 H17A . . 109.9 ?
    C16 C17 H17A . . 109.9 ?
    C18 C17 H17B . . 109.9 ?
    C16 C17 H17B . . 109.9 ?
    H17A C17 H17B . . 108.3 ?
    C17 C18 Br1 . . 112.16(19) ?
    C17 C18 H18A . . 109.2 ?
    Br1 C18 H18A . . 109.2 ?
    C17 C18 H18B . . 109.2 ?
    Br1 C18 H18B . . 109.2 ?
    H18A C18 H18B . . 107.9 ?
    O4 C19 O3 . . 123.7(2) ?
    O4 C19 C20 . . 122.1(2) ?
    O3 C19 C20 . . 114.2(2) ?
    C19 C20 C32 . . 108.3(2) ?
    C19 C20 C21 . . 113.9(2) ?
    C32 C20 C21 . . 101.4(2) ?
    C19 C20 C33 . . 108.3(2) ?
    C32 C20 C33 . . 113.0(2) ?
    C21 C20 C33 . . 112.0(2) ?
    C22 C21 C26 . . 121.1(2) ?
    C22 C21 C20 . . 128.5(2) ?
    C26 C21 C20 . . 110.3(2) ?
    C21 C22 C23 . . 118.3(3) ?
    C21 C22 H22 . . 120.8 ?
    C23 C22 H22 . . 120.8 ?
    C22 C23 C24 . . 121.0(3) ?
    C22 C23 H23 . . 119.5 ?
    C24 C23 H23 . . 119.5 ?
    C25 C24 C23 . . 120.7(3) ?
    C25 C24 H24 . . 119.6 ?
    C23 C24 H24 . . 119.6 ?
    C24 C25 C26 . . 118.5(3) ?
    C24 C25 H25 . . 120.8 ?
    C26 C25 H25 . . 120.8 ?
    C25 C26 C21 . . 120.3(3) ?
    C25 C26 C27 . . 130.7(3) ?
    C21 C26 C27 . . 109.1(2) ?
    C28 C27 C32 . . 120.1(3) ?
    C28 C27 C26 . . 131.5(3) ?
    C32 C27 C26 . . 108.4(2) ?
    C29 C28 C27 . . 119.4(3) ?
    C29 C28 H28 . . 120.3 ?
    C27 C28 H28 . . 120.3 ?
    C28 C29 C30 . . 121.0(3) ?
    C28 C29 H29 . . 119.5 ?
    C30 C29 H29 . . 119.5 ?
    C31 C30 C29 . . 119.8(3) ?
    C31 C30 H30 . . 120.1 ?
    C29 C30 H30 . . 120.1 ?
    C32 C31 C30 . . 119.1(3) ?
    C32 C31 H31 . . 120.4 ?
    C30 C31 H31 . . 120.4 ?
    C31 C32 C27 . . 120.5(3) ?
    C31 C32 C20 . . 128.9(3) ?
    C27 C32 C20 . . 110.7(2) ?
    C34 C33 C20 . . 113.8(2) ?
    C34 C33 H33A . . 108.8 ?
    C20 C33 H33A . . 108.8 ?
    C34 C33 H33B . . 108.8 ?
    C20 C33 H33B . . 108.8 ?
    H33A C33 H33B . . 107.7 ?
    C33 C34 C35 . . 111.7(2) ?
    C33 C34 H34A . . 109.3 ?
    C35 C34 H34A . . 109.3 ?
    C33 C34 H34B . . 109.3 ?
    C35 C34 H34B . . 109.3 ?
    H34A C34 H34B . . 107.9 ?
    C36 C35 C34 . . 109.7(2) ?
    C36 C35 H35A . . 109.7 ?
    C34 C35 H35A . . 109.7 ?
    C36 C35 H35B . . 109.7 ?
    C34 C35 H35B . . 109.7 ?
    H35A C35 H35B . . 108.2 ?
    C35 C36 Br2 . . 111.74(18) ?
    C35 C36 H36A . . 109.3 ?
    Br2 C36 H36A . . 109.3 ?
    C35 C36 H36B . . 109.3 ?
    Br2 C36 H36B . . 109.3 ?
    H36A C36 H36B . . 107.9 ?
loop_
    _geom_torsion_atom_site_label_1
    _geom_torsion_atom_site_label_2
    _geom_torsion_atom_site_label_3
    _geom_torsion_atom_site_label_4
    _geom_torsion_site_symmetry_1
    _geom_torsion_site_symmetry_2
    _geom_torsion_site_symmetry_3
    _geom_torsion_site_symmetry_4
    _geom_torsion
    _geom_torsion_publ_flag
    O1 C1 C2 C3 . . . . 98.5(3) ?
    O2 C1 C2 C3 . . . . -78.8(3) ?
    O1 C1 C2 C14 . . . . -150.7(3) ?
    O2 C1 C2 C14 . . . . 32.1(3) ?
    O1 C1 C2 C15 . . . . -24.8(4) ?
    O2 C1 C2 C15 . . . . 158.0(2) ?
    C1 C2 C3 C4 . . . . -60.8(3) ?
    C14 C2 C3 C4 . . . . -179.3(2) ?
    C15 C2 C3 C4 . . . . 60.6(3) ?
    C1 C2 C3 C8 . . . . 120.0(2) ?
    C14 C2 C3 C8 . . . . 1.5(3) ?
    C15 C2 C3 C8 . . . . -118.7(2) ?
    C8 C3 C4 C5 . . . . -0.7(4) ?
    C2 C3 C4 C5 . . . . -179.8(3) ?
    C3 C4 C5 C6 . . . . -0.7(4) ?
    C4 C5 C6 C7 . . . . 1.6(4) ?
    C5 C6 C7 C8 . . . . -1.0(4) ?
    C4 C3 C8 C7 . . . . 1.2(4) ?
    C2 C3 C8 C7 . . . . -179.5(2) ?
    C4 C3 C8 C9 . . . . -178.3(2) ?
    C2 C3 C8 C9 . . . . 1.0(3) ?
    C6 C7 C8 C3 . . . . -0.3(4) ?
    C6 C7 C8 C9 . . . . 179.0(3) ?
    C3 C8 C9 C10 . . . . 175.1(3) ?
    C7 C8 C9 C10 . . . . -4.3(5) ?
    C3 C8 C9 C14 . . . . -3.4(3) ?
    C7 C8 C9 C14 . . . . 177.3(3) ?
    C14 C9 C10 C11 . . . . 0.0(4) ?
    C8 C9 C10 C11 . . . . -178.2(3) ?
    C9 C10 C11 C12 . . . . -1.7(4) ?
    C10 C11 C12 C13 . . . . 2.4(5) ?
    C11 C12 C13 C14 . . . . -1.2(4) ?
    C12 C13 C14 C9 . . . . -0.4(4) ?
    C12 C13 C14 C2 . . . . 174.0(2) ?
    C10 C9 C14 C13 . . . . 1.1(4) ?
    C8 C9 C14 C13 . . . . 179.7(2) ?
    C10 C9 C14 C2 . . . . -174.3(2) ?
    C8 C9 C14 C2 . . . . 4.4(3) ?
    C1 C2 C14 C13 . . . . 66.8(3) ?
    C3 C2 C14 C13 . . . . -178.5(3) ?
    C15 C2 C14 C13 . . . . -57.8(4) ?
    C1 C2 C14 C9 . . . . -118.3(3) ?
    C3 C2 C14 C9 . . . . -3.6(3) ?
    C15 C2 C14 C9 . . . . 117.1(2) ?
    C1 C2 C15 C16 . . . . -179.7(2) ?
    C3 C2 C15 C16 . . . . 60.2(3) ?
    C14 C2 C15 C16 . . . . -53.5(3) ?
    C2 C15 C16 C17 . . . . -177.7(2) ?
    C15 C16 C17 C18 . . . . 179.1(2) ?
    C16 C17 C18 Br1 . . . . -170.04(19) ?
    O4 C19 C20 C32 . . . . 97.0(3) ?
    O3 C19 C20 C32 . . . . -81.4(3) ?
    O4 C19 C20 C21 . . . . -151.1(3) ?
    O3 C19 C20 C21 . . . . 30.5(3) ?
    O4 C19 C20 C33 . . . . -25.8(4) ?
    O3 C19 C20 C33 . . . . 155.8(2) ?
    C19 C20 C21 C22 . . . . 64.4(4) ?
    C32 C20 C21 C22 . . . . -179.6(3) ?
    C33 C20 C21 C22 . . . . -58.9(4) ?
    C19 C20 C21 C26 . . . . -120.0(3) ?
    C32 C20 C21 C26 . . . . -4.0(3) ?
    C33 C20 C21 C26 . . . . 116.7(2) ?
    C26 C21 C22 C23 . . . . -2.2(4) ?
    C20 C21 C22 C23 . . . . 173.0(2) ?
    C21 C22 C23 C24 . . . . -0.2(4) ?
    C22 C23 C24 C25 . . . . 2.3(4) ?
    C23 C24 C25 C26 . . . . -2.0(4) ?
    C24 C25 C26 C21 . . . . -0.4(4) ?
    C24 C25 C26 C27 . . . . -178.7(3) ?
    C22 C21 C26 C25 . . . . 2.5(4) ?
    C20 C21 C26 C25 . . . . -173.5(2) ?
    C22 C21 C26 C27 . . . . -178.9(2) ?
    C20 C21 C26 C27 . . . . 5.1(3) ?
    C25 C26 C27 C28 . . . . -4.1(5) ?
    C21 C26 C27 C28 . . . . 177.5(3) ?
    C25 C26 C27 C32 . . . . 174.3(3) ?
    C21 C26 C27 C32 . . . . -4.2(3) ?
    C32 C27 C28 C29 . . . . 0.1(4) ?
    C26 C27 C28 C29 . . . . 178.3(3) ?
    C27 C28 C29 C30 . . . . -1.5(5) ?
    C28 C29 C30 C31 . . . . 1.9(5) ?
    C29 C30 C31 C32 . . . . -0.8(4) ?
    C30 C31 C32 C27 . . . . -0.6(4) ?
    C30 C31 C32 C20 . . . . -179.6(3) ?
    C28 C27 C32 C31 . . . . 0.9(4) ?
    C26 C27 C32 C31 . . . . -177.6(2) ?
    C28 C27 C32 C20 . . . . -179.9(2) ?
    C26 C27 C32 C20 . . . . 1.5(3) ?
    C19 C20 C32 C31 . . . . -59.4(4) ?
    C21 C20 C32 C31 . . . . -179.6(3) ?
    C33 C20 C32 C31 . . . . 60.5(4) ?
    C19 C20 C32 C27 . . . . 121.5(2) ?
    C21 C20 C32 C27 . . . . 1.4(3) ?
    C33 C20 C32 C27 . . . . -118.6(2) ?
    C19 C20 C33 C34 . . . . 175.5(2) ?
    C32 C20 C33 C34 . . . . 55.6(3) ?
    C21 C20 C33 C34 . . . . -58.1(3) ?
    C20 C33 C34 C35 . . . . 178.4(2) ?
    C33 C34 C35 C36 . . . . -176.3(2) ?
    C34 C35 C36 Br2 . . . . -174.89(18) ?
loop_
    _geom_hbond_atom_site_label_D
    _geom_hbond_atom_site_label_H
    _geom_hbond_atom_site_label_A
    _geom_hbond_site_symmetry_A
    _geom_hbond_distance_DH
    _geom_hbond_distance_HA
    _geom_hbond_distance_DA
    _geom_hbond_angle_DHA
    O2 H2 O1 2_576 0.84 1.81 2.652(2) 175
    O3 H3 O4 2_765 0.84 1.80 2.642(2) 176
    C18 H18B O4 2_665 0.99 2.54 3.377(4) 142
    C36 H36B O1 2_666 0.99 2.44 3.386(4) 159
_iucr_refine_instructions_details
;
TITL shelxl in P-1
CELL 0.71073   9.8969  11.8004  14.2020  91.593  95.322 104.705
ZERR    4.00   0.0020   0.0024   0.0028   0.030   0.030   0.030
LATT 1
SFAC C  H  O  Br
UNIT 72 68 8 4
EQIV $1 -x, -y+2, -z+1
HTAB O2 O1_$1
EQIV $2 -x+2, -y+1, -z
HTAB O3 O4_$2
L.S. 4
ACTA
BOND $H
FMAP 2
PLAN 20
SIZE 0.20 0.18 0.12
HTAB
CONF
TEMP -160
WGHT    0.030600
FVAR       0.55057
MOLE 1
BR1   4    0.387913    0.592378    0.046605    11.00000    0.04553    0.03137 =
         0.03363   -0.00455    0.00528    0.02173
BR2   4    0.596495   -0.076694    0.408739    11.00000    0.07342    0.02000 =
         0.05414    0.01456    0.03315    0.00884
O1    3    0.045254    0.904733    0.431814    11.00000    0.03304    0.01778 =
         0.01722    0.00508    0.00880    0.00850
O2    3    0.049741    1.089860    0.399995    11.00000    0.04646    0.02086 =
         0.02102    0.00536    0.01554    0.01627
AFIX 147
H2    2    0.015507    1.088936    0.452009    11.00000   -1.50000
AFIX   0
O3    3    0.956838    0.575526    0.104277    11.00000    0.03952    0.01966 =
         0.01365    0.00485    0.01340    0.00362
AFIX 147
H3    2    0.985578    0.587224    0.050672    11.00000   -1.50000
AFIX   0
O4    3    0.965862    0.392240    0.068202    11.00000    0.03069    0.02283 =
         0.01415    0.00286    0.01008    0.00963
C1    1    0.066769    0.985660    0.378744    11.00000    0.01883    0.02059 =
         0.01634    0.00475    0.00387    0.00710
C2    1    0.109154    0.971538    0.279993    11.00000    0.02248    0.01745 =
         0.01433    0.00608    0.00463    0.00884
C3    1   -0.023093    0.951666    0.210197    11.00000    0.01956    0.01613 =
         0.01517    0.00206    0.00383    0.00701
C4    1   -0.143957    0.861029    0.206454    11.00000    0.02431    0.02315 =
         0.02154    0.00349    0.00429    0.00492
AFIX  43
H4    2   -0.152824    0.801152    0.250552    11.00000   -1.20000
AFIX   0
C5    1   -0.251987    0.860043    0.136397    11.00000    0.02418    0.02993 =
         0.03240   -0.00347    0.00140    0.00233
AFIX  43
H5    2   -0.335665    0.798264    0.131929    11.00000   -1.20000
AFIX   0
C6    1   -0.238772    0.948576    0.072811    11.00000    0.03045    0.04101 =
         0.02246   -0.00374   -0.00645    0.01544
AFIX  43
H6    2   -0.314770    0.947361    0.026395    11.00000   -1.20000
AFIX   0
C7    1   -0.117960    1.037999    0.075612    11.00000    0.03790    0.03304 =
         0.01424    0.00545    0.00201    0.01834
AFIX  43
H7    2   -0.109396    1.097441    0.031139    11.00000   -1.20000
AFIX   0
C8    1   -0.007895    1.039417    0.145503    11.00000    0.02613    0.01769 =
         0.01315    0.00320    0.00536    0.01149
C9    1    0.131651    1.120278    0.165554    11.00000    0.02531    0.01859 =
         0.01959    0.00656    0.01359    0.01229
C10   1    0.200615    1.216397    0.118007    11.00000    0.04073    0.02170 =
         0.02848    0.01259    0.01639    0.01678
AFIX  43
H10   2    0.155407    1.240542    0.063065    11.00000   -1.20000
AFIX   0
C11   1    0.336008    1.275830    0.152384    11.00000    0.03153    0.01852 =
         0.05445    0.01145    0.02385    0.00384
AFIX  43
H11   2    0.385254    1.340180    0.119753    11.00000   -1.20000
AFIX   0
C12   1    0.401316    1.242418    0.234536    11.00000    0.02443    0.02144 =
         0.05409    0.00443    0.01117    0.00112
AFIX  43
H12   2    0.493144    1.286033    0.258560    11.00000   -1.20000
AFIX   0
C13   1    0.333423    1.146267    0.281308    11.00000    0.02173    0.02604 =
         0.03248    0.00580    0.00457    0.01026
AFIX  43
H13   2    0.378605    1.122630    0.336495    11.00000   -1.20000
AFIX   0
C14   1    0.199708    1.085685    0.246563    11.00000    0.01949    0.01509 =
         0.02251    0.00349    0.01130    0.00733
C15   1    0.181329    0.869632    0.275460    11.00000    0.02429    0.01904 =
         0.01851    0.00595    0.00607    0.00909
AFIX  23
H15A  2    0.264482    0.886513    0.323065    11.00000   -1.20000
H15B  2    0.115380    0.796367    0.291802    11.00000   -1.20000
AFIX   0
C16   1    0.227324    0.851482    0.177765    11.00000    0.02774    0.02439 =
         0.02298    0.00635    0.00994    0.01357
AFIX  23
H16A  2    0.144656    0.838248    0.130008    11.00000   -1.20000
H16B  2    0.295976    0.923916    0.162725    11.00000   -1.20000
AFIX   0
C17   1    0.293150    0.748848    0.170168    11.00000    0.02550    0.01959 =
         0.02184    0.00049    0.00488    0.00899
AFIX  23
H17A  2    0.377880    0.761984    0.216128    11.00000   -1.20000
H17B  2    0.225675    0.675610    0.184960    11.00000   -1.20000
AFIX   0
C18   1    0.332641    0.737717    0.070287    11.00000    0.02646    0.01561 =
         0.03098   -0.00097    0.00508    0.00993
AFIX  23
H18A  2    0.411354    0.805529    0.059939    11.00000   -1.20000
H18B  2    0.251631    0.739766    0.024508    11.00000   -1.20000
AFIX   0
C19   1    0.944062    0.465265    0.123316    11.00000    0.01699    0.01946 =
         0.01402    0.00319    0.00094    0.00207
C20   1    0.903021    0.435643    0.222353    11.00000    0.02071    0.01644 =
         0.01108    0.00076    0.00815    0.00133
C21   1    0.812414    0.510280    0.260959    11.00000    0.02498    0.01327 =
         0.01461    0.00398    0.00855    0.00160
C22   1    0.678947    0.514644    0.227190    11.00000    0.02901    0.01916 =
         0.02012    0.00541    0.00808    0.00294
AFIX  43
H22   2    0.634534    0.474172    0.169267    11.00000   -1.20000
AFIX   0
C23   1    0.611102    0.579517    0.279795    11.00000    0.03371    0.02907 =
         0.03815    0.01708    0.01659    0.01382
AFIX  43
H23   2    0.519088    0.583730    0.257485    11.00000   -1.20000
AFIX   0
C24   1    0.675298    0.638384    0.364459    11.00000    0.05362    0.01902 =
         0.03840    0.01004    0.02794    0.01704
AFIX  43
H24   2    0.625514    0.679980    0.400579    11.00000   -1.20000
AFIX   0
C25   1    0.811162    0.637257    0.396993    11.00000    0.05117    0.01724 =
         0.02342    0.00159    0.01493    0.00826
AFIX  43
H25   2    0.856278    0.679634    0.454025    11.00000   -1.20000
AFIX   0
C26   1    0.880026    0.572751    0.344348    11.00000    0.03207    0.01139 =
         0.01663    0.00387    0.01046    0.00143
C27   1    1.020572    0.553577    0.361665    11.00000    0.03084    0.01464 =
         0.01507    0.00453    0.00675   -0.00247
C28   1    1.128945    0.598437    0.432029    11.00000    0.04285    0.02816 =
         0.01541    0.00051    0.00198   -0.00424
AFIX  43
H28   2    1.119203    0.653444    0.479386    11.00000   -1.20000
AFIX   0
C29   1    1.249958    0.563012    0.432841    11.00000    0.03629    0.04508 =
         0.02084    0.00951   -0.00516   -0.00444
AFIX  43
H29   2    1.325323    0.595231    0.480229    11.00000   -1.20000
AFIX   0
C30   1    1.264863    0.479702    0.364756    11.00000    0.01800    0.04772 =
         0.03252    0.01318    0.00128    0.00166
AFIX  43
H30   2    1.348662    0.454109    0.367344    11.00000   -1.20000
AFIX   0
C31   1    1.156949    0.434888    0.293737    11.00000    0.02584    0.03093 =
         0.02121    0.00448    0.00636    0.00505
AFIX  43
H31   2    1.166518    0.379230    0.246860    11.00000   -1.20000
AFIX   0
C32   1    1.035256    0.472230    0.292011    11.00000    0.02100    0.01635 =
         0.01246    0.00332    0.00577   -0.00115
C33   1    0.831133    0.303632    0.221001    11.00000    0.02348    0.01698 =
         0.01520    0.00148    0.00830    0.00211
AFIX  23
H33A  2    0.743921    0.286648    0.177046    11.00000   -1.20000
H33B  2    0.894007    0.259413    0.196086    11.00000   -1.20000
AFIX   0
C34   1    0.794599    0.260073    0.317814    11.00000    0.02431    0.01896 =
         0.01516    0.00294    0.00577    0.00257
AFIX  23
H34A  2    0.733247    0.305017    0.343778    11.00000   -1.20000
H34B  2    0.881766    0.274206    0.361581    11.00000   -1.20000
AFIX   0
C35   1    0.720013    0.129494    0.312162    11.00000    0.02594    0.01520 =
         0.02010    0.00561    0.00661    0.00448
AFIX  23
H35A  2    0.635672    0.114001    0.265647    11.00000   -1.20000
H35B  2    0.783456    0.083546    0.290718    11.00000   -1.20000
AFIX   0
C36   1    0.677427    0.092226    0.408527    11.00000    0.02982    0.01589 =
         0.02563    0.00607    0.00831    0.00165
AFIX  23
H36A  2    0.607897    0.133678    0.427140    11.00000   -1.20000
H36B  2    0.760811    0.115089    0.455886    11.00000   -1.20000
HKLF 4
REM  shelxl in P-1
REM R1 =  0.0409 for   4010 Fo > 4sig(Fo)  and  0.0829 for all   7599 data
REM    381 parameters refined using      0 restraints
END
WGHT      0.0408      0.0000
REM Highest difference peak  0.425,  deepest hole -1.266,  1-sigma level  0.103
Q1    1   0.4351  0.5831 -0.0417  11.00000  0.05    0.43
Q2    1   0.3004  0.4985  0.0990  11.00000  0.05    0.39
Q3    1   0.4401  0.5624  0.1441  11.00000  0.05    0.39
Q4    1   0.5585  0.0175  0.3643  11.00000  0.05    0.37
Q5    1   0.6341 -0.1756  0.4491  11.00000  0.05    0.37
Q6    1   0.7198  0.1158  0.4175  11.00000  0.05    0.37
Q7    1   0.3730  0.8360  0.0142  11.00000  0.05    0.36
Q8    1   0.5776 -0.0777  0.3657  11.00000  0.05    0.36
Q9    1   0.2259  1.0586  0.2284  11.00000  0.05    0.36
Q10   1   0.3996  0.7834  0.0053  11.00000  0.05    0.35
Q11   1   0.0602  1.0982  0.1546  11.00000  0.05    0.35
Q12   1  -0.1914  0.7375  0.3165  11.00000  0.05    0.35
Q13   1   0.6661 -0.0852  0.3240  11.00000  0.05    0.35
Q14   1   0.7030  0.1000  0.3460  11.00000  0.05    0.34
Q15   1   0.5431 -0.1154  0.4040  11.00000  0.05    0.33
Q16   1   0.3817  1.4560  0.1572  11.00000  0.05    0.33
Q17   1   0.4830  0.6783 -0.0020  11.00000  0.05    0.33
Q18   1   0.3944  0.5759  0.0134  11.00000  0.05    0.33
Q19   1   0.5150 -0.1767  0.4539  11.00000  0.05    0.33
Q20   1   0.5934  0.4275  0.2844  11.00000  0.05    0.33
;
data_New_Global_Publ_Block
_journal_date_recd_electronic     2014-07-24
_journal_date_accepted     2014-08-29
_journal_name_full     'Acta Crystallographica, Section E'
_journal_year     2014
_journal_volume     70
_journal_issue     10
_journal_page_first     o1118
_journal_page_last     o1119
_journal_paper_category     HO
_journal_paper_doi     10.1107/S1600536814019564
_journal_coeditor_code     CV5469
_publ_contact_author_name     'Deng-ke Liu'
_publ_contact_author_address
;
Tianjin Institute of Pharmaceutical Research
Tianjin 300193
People's Republic of China
;
_publ_contact_author_email     liudk@tjipr.com
_publ_contact_author_fax     '86-22-23006856'
_publ_contact_author_phone     '86-22-23006856'
_publ_section_title
;
Crystal structure of 9-(4-bromobutyl)-9<i>H</i>-fluorene-9-carboxylic acid
;
loop_
    _publ_author_name
    _publ_author_footnote
    _publ_author_address
    'Xu-Yang Zhang' ?
;
Tianjin Medical University
Tianjin 300070
People's Republic of China
;
    'Bing-Ni Liu' ?
;
Tianjin Institute of Pharmaceutical Research
Tianjin  300193
People's Republic of China
;
    'Ping-Bao Wang' ?
;
Tianjin Institute of Pharmaceutical Research
Tianjin 300193
People's Republic of China
;
    'Deng-Ke Liu' ?
;
Tianjin Institute of Pharmaceutical Research
Tianjin 300193
People's Republic of China
;
