# Supplementary material for: Crystal structure of 9-(4-bromo­but­yl)-9H-fluorene-9-carb­oxy­lic acid
Source: Acta Crystallogr Sect E Struct Rep Online. 2014 Sep 24;70(Pt 10):o1118–9. doi: 10.1107/S1600536814019564 (PMC4257222; doi:10.1107/S1600536814019564)
Supplement: Supplementary file 2 [file e-70-o1118-Isup2.hkl]

# 
# h,k,l, Fc-squared, Fo-squared, sigma(Fo-squared) and status flag 
# 
data_I
_shelx_title ' shelxl in P-1' 
_shelx_refln_list_code          4 
_shelx_F_calc_maximum      200.82 
_exptl_crystal_F_000       704.00 
_reflns_d_resolution_high  0.7584 
 
loop_ 
 _symmetry_equiv_pos_as_xyz 
 'x, y, z' 
 '-x, -y, -z' 
 
_cell_length_a     9.8969 
_cell_length_b    11.8004 
_cell_length_c    14.2020 
_cell_angle_alpha  91.593 
_cell_angle_beta   95.322 
_cell_angle_gamma 104.705 
 
_shelx_F_squared_multiplier     1.000 
 
loop_ 
 _refln_index_h 
 _refln_index_k 
 _refln_index_l 
 _refln_F_squared_calc 
 _refln_F_squared_meas 
 _refln_F_squared_sigma 
 _refln_observed_status 
   1   0   0     3178.14     2840.11     36.33 o 
   2   0   0      566.87      540.74     10.92 o 
   3   0   0     6239.10     5700.54    102.57 o 
   4   0   0     5338.19     5053.36    106.01 o 
   5   0   0     6279.22     5780.85    171.44 o 
   6   0   0      439.51      420.97     18.03 o 
   7   0   0        3.16        4.44      9.99 o 
   8   0   0      202.42      154.00     28.65 o 
   9   0   0      594.42      597.76    176.90 o 
  10   0   0      151.68       97.00     52.05 o 
  11   0   0      251.07      168.31     97.54 o 
  12   0   0       17.79       21.28     49.91 o 
 -12   1   0       19.01       16.82     34.31 o 
 -11   1   0      158.74      147.26    121.53 o 
 -10   1   0      100.85       70.73     51.52 o 
  -9   1   0      362.36      396.34     31.30 o 
  -8   1   0      120.91      150.86     48.75 o 
  -7   1   0      254.94      326.40     25.22 o 
  -6   1   0      365.56      342.86     16.79 o 
  -5   1   0      154.28      173.38     10.67 o 
  -4   1   0        1.82        4.12      5.97 o 
  -3   1   0        5.65        7.43      4.91 o 
  -2   1   0      123.42      111.04      4.00 o 
  -1   1   0       54.49       61.46      2.43 o 
   0   1   0       12.74       14.40      3.88 o 
   1   1   0      149.34      126.78      5.72 o 
   2   1   0      105.93      128.70      7.02 o 
   3   1   0     1131.11     1179.50     28.47 o 
   4   1   0     1040.64     1189.75     28.95 o 
   5   1   0        9.87       19.90     13.65 o 
   6   1   0      107.28      135.38     29.43 o 
   7   1   0       36.77       32.21     18.78 o 
   8   1   0       67.58       83.06     38.73 o 
   9   1   0      257.12      261.49     33.12 o 
  10   1   0       41.37        8.72     26.33 o 
  11   1   0       12.29        2.55     34.27 o 
  12   1   0       37.71      -20.82     68.42 o 
 -12   2   0      151.34       71.16    104.71 o 
 -11   2   0       31.28       22.07     17.11 o 
 -10   2   0        1.63        5.96     15.20 o 
  -9   2   0       96.23       96.66     42.20 o 
  -8   2   0     1699.68     1748.31     61.85 o 
  -7   2   0     1686.32     1570.60     98.57 o 
  -6   2   0       84.31       61.72     19.94 o 
  -5   2   0      737.97      697.50     34.21 o 
  -4   2   0     2846.81     2535.00     61.00 o 
  -3   2   0    17702.31    15774.09    130.23 o 
  -2   2   0      283.68      336.83     15.02 o 
  -1   2   0    13629.05    11836.70    159.25 o 
   1   2   0       80.54       99.47      4.94 o 
   2   2   0    18901.99    16960.91    570.39 o 
   3   2   0     1192.36     1133.87     25.01 o 
   4   2   0      420.02      465.76     18.33 o 
   5   2   0      701.33      749.84     28.93 o 
   6   2   0     3308.14     3662.51    103.46 o 
   7   2   0     1802.16     2041.52     77.69 o 
   8   2   0       53.83       87.21     34.51 o 
   9   2   0      229.83       94.64     51.13 o 
  10   2   0        5.83       12.58     32.69 o 
  11   2   0       79.41       53.01     43.11 o 
 -12   3   0        7.81       30.48     48.86 o 
 -11   3   0       67.98       81.17     39.08 o 
 -10   3   0      493.02      523.06     67.63 o 
  -9   3   0       13.36        7.47     11.64 o 
  -8   3   0      104.93       65.46     20.99 o 
  -7   3   0      314.97      318.70     16.88 o 
  -6   3   0      358.19      358.92     26.85 o 
  -5   3   0      286.54      269.78     12.43 o 
  -4   3   0     2427.97     2546.15     31.60 o 
  -3   3   0       63.01       69.87     10.69 o 
  -2   3   0     2383.24     2339.01     46.16 o 
  -1   3   0      173.18      198.37      7.44 o 
   0   3   0      740.59      802.24     13.35 o 
   1   3   0      852.13      927.55     15.30 o 
   2   3   0      765.66      826.33     15.29 o 
   3   3   0      152.19      167.10     10.60 o 
   4   3   0       39.09       68.85     19.73 o 
   5   3   0        0.73        0.03     10.92 o 
   6   3   0       56.81       60.52     22.61 o 
   7   3   0      159.40      201.70     27.85 o 
   8   3   0        4.36       11.93     14.60 o 
   9   3   0       63.49       77.35     43.55 o 
  10   3   0        1.10       26.46     30.84 o 
  11   3   0       52.35       68.43     51.26 o 
 -12   4   0        1.51       -9.03     29.25 o 
 -11   4   0      422.95      241.61    138.99 o 
 -10   4   0       29.46       29.55     24.32 o 
  -9   4   0      228.26      231.77     50.54 o 
  -8   4   0        1.76        1.70      6.99 o 
  -7   4   0     2126.81     2180.59    180.32 o 
  -6   4   0     3662.52     3862.72    104.88 o 
  -5   4   0      738.06      718.95     28.63 o 
  -4   4   0       61.06       77.08      8.49 o 
  -3   4   0     2552.17     2525.91     70.30 o 
  -2   4   0    10181.44     9119.66     97.57 o 
  -1   4   0     3533.54     3285.58     48.70 o 
   0   4   0     5390.78     5123.67    177.94 o 
   1   4   0       59.12       55.65     13.03 o 
   2   4   0     5004.61     4908.95    140.38 o 
   3   4   0     3281.11     3223.25    115.46 o 
   4   4   0     3208.53     3431.01     94.92 o 
   5   4   0     1464.43     1692.83     95.53 o 
   6   4   0      427.23      434.82     34.22 o 
   7   4   0      643.31      694.70     50.17 o 
   8   4   0      585.28      702.86     40.12 o 
   9   4   0      231.16      225.68    105.53 o 
  10   4   0        8.49      -10.67     39.24 o 
  11   4   0        4.54      -14.38     39.95 o 
 -12   5   0       79.43       97.38     52.24 o 
 -11   5   0       18.82        6.55     33.26 o 
 -10   5   0      186.56      182.14     79.96 o 
  -9   5   0      160.55      226.08    100.97 o 
  -8   5   0     2863.46     3149.85    141.99 o 
  -7   5   0      113.21      103.75     13.05 o 
  -6   5   0      119.32      113.83     10.40 o 
  -5   5   0     1231.25     1215.57     35.34 o 
  -4   5   0     4880.58     5214.17    110.25 o 
  -3   5   0      333.78      310.44     10.04 o 
  -2   5   0       32.00       78.06     16.29 o 
  -1   5   0       17.23       16.17      5.99 o 
   0   5   0      330.42      425.37     13.33 o 
   1   5   0        6.27       25.55      9.72 o 
   2   5   0     2109.21     2540.05     64.42 o 
   3   5   0      109.54      107.13     25.75 o 
   4   5   0       32.26       34.25     13.59 o 
   5   5   0       70.45       64.06     23.84 o 
   6   5   0      512.91      482.96     33.08 o 
   7   5   0        8.89       22.36     16.31 o 
   8   5   0       23.77       27.56     17.98 o 
   9   5   0        0.68       -0.93     27.70 o 
  10   5   0       32.30       27.63     45.79 o 
 -12   6   0      253.35      147.02     79.14 o 
 -11   6   0       92.27       42.95     36.50 o 
 -10   6   0      748.37      706.69     65.82 o 
  -9   6   0      208.50      133.80     64.31 o 
  -8   6   0      593.57      570.34     46.46 o 
  -7   6   0      182.82      198.57     73.74 o 
  -6   6   0     2368.80     2562.90    120.99 o 
  -5   6   0     2509.77     2493.59    117.39 o 
  -4   6   0     2094.15     2173.02     62.01 o 
  -3   6   0     7597.13     7471.98    140.29 o 
  -2   6   0     2324.95     2592.48     63.76 o 
  -1   6   0     3000.29     3210.60     64.05 o 
   0   6   0    17900.96    17531.95    196.96 o 
   1   6   0     1194.67     1177.27     37.61 o 
   2   6   0      933.76      963.29     33.44 o 
   3   6   0      218.18      175.78     26.96 o 
   4   6   0     3140.35     3288.33    184.31 o 
   5   6   0     3177.60     3604.78    185.35 o 
   6   6   0      170.76      210.97     66.18 o 
   7   6   0      104.38      127.87     41.21 o 
   8   6   0       91.60       98.59     45.68 o 
   9   6   0      395.68      318.51    173.89 o 
  10   6   0       59.87       48.65     39.71 o 
 -12   7   0       18.08       33.05     44.22 o 
 -11   7   0      211.72      145.71     80.74 o 
 -10   7   0      215.29      177.65     96.57 o 
  -9   7   0        0.79       13.35     26.61 o 
  -8   7   0     1623.86     1621.27     96.28 o 
  -7   7   0       51.99       51.29     43.40 o 
  -6   7   0      799.16      783.92     35.15 o 
  -5   7   0      741.87      798.26     21.98 o 
  -4   7   0       26.62       46.66     14.74 o 
  -3   7   0       92.00      142.52     28.45 o 
  -2   7   0     2723.42     3001.31     83.32 o 
  -1   7   0     2439.63     2569.26     75.73 o 
   0   7   0       99.64      120.70     28.23 o 
   1   7   0        1.84       11.54     11.13 o 
   2   7   0      320.98      403.30     30.00 o 
   3   7   0        3.63       22.41     19.30 o 
   4   7   0      181.40      153.04     51.57 o 
   5   7   0      273.63      230.40     32.08 o 
   6   7   0       14.89        5.20     22.32 o 
   7   7   0       44.98       37.48     41.58 o 
   8   7   0       66.42        4.41     47.93 o 
   9   7   0        8.74       14.22     29.92 o 
 -12   8   0        6.60        5.70     40.95 o 
 -11   8   0      580.20      444.07    192.03 o 
 -10   8   0       24.80       25.52     30.99 o 
  -9   8   0      275.34      254.43     97.56 o 
  -8   8   0     1230.78     1225.96    112.59 o 
  -7   8   0      876.32      862.55     75.83 o 
  -6   8   0      212.93      182.60     17.83 o 
  -5   8   0      372.57      372.06     18.09 o 
  -4   8   0     2780.06     2940.96     82.97 o 
  -3   8   0     2815.65     2988.16     86.60 o 
  -2   8   0       27.86       41.81     27.71 o 
  -1   8   0     2055.16     2278.09     80.37 o 
   0   8   0      200.58      274.25     61.78 o 
   1   8   0     3225.55     3711.77    256.86 o 
   2   8   0     3314.93     3691.46    200.51 o 
   3   8   0      842.95      878.94     56.51 o 
   4   8   0      207.22      188.24     81.11 o 
   5   8   0      519.72      506.38     60.61 o 
   6   8   0      866.00      995.02     97.57 o 
   7   8   0      414.44      350.81    190.43 o 
   8   8   0        3.47       -9.16     51.33 o 
   9   8   0       43.47       74.42     64.66 o 
 -12   9   0       77.06       61.81     43.09 o 
 -11   9   0       17.31       39.21     33.69 o 
 -10   9   0      223.57      226.77    102.64 o 
  -9   9   0      212.78      183.44     90.95 o 
  -8   9   0       66.59       62.50     45.61 o 
  -7   9   0       12.93       31.93     27.75 o 
  -6   9   0       66.65       41.90     18.42 o 
  -5   9   0     2437.78     2455.65     97.08 o 
  -4   9   0      459.44      436.16     21.27 o 
  -3   9   0      917.70      953.77     56.79 o 
  -2   9   0       99.79      117.08     46.91 o 
  -1   9   0      915.52      953.29     59.78 o 
   0   9   0      468.94      427.93     59.00 o 
   1   9   0      748.23      795.46     47.31 o 
   2   9   0       42.70       50.98     22.77 o 
   3   9   0        0.17       16.95     22.06 o 
   4   9   0        5.02       34.55     18.48 o 
   5   9   0        3.11       -2.29     27.51 o 
   6   9   0        0.70       15.59     52.02 o 
   7   9   0        9.38       16.16     30.77 o 
   8   9   0       12.10       13.77     45.61 o 
 -11  10   0      115.33      114.99     81.45 o 
 -10  10   0      269.03      157.29     75.27 o 
  -9  10   0      240.18      134.10     79.23 o 
  -8  10   0       83.76       68.33     46.79 o 
  -7  10   0      120.83      101.30     43.92 o 
  -6  10   0      878.58      701.27    154.52 o 
  -5  10   0      599.35      522.23     40.05 o 
  -4  10   0      201.24      219.34     61.62 o 
  -3  10   0      403.83      432.11     34.93 o 
  -2  10   0     2968.45     3335.56    135.08 o 
  -1  10   0     2330.08     2556.79    136.40 o 
   0  10   0      159.08      215.92     74.21 o 
   1  10   0      189.34      214.49     69.44 o 
   2  10   0      401.51      496.49     51.62 o 
   3  10   0      508.13      584.41     39.25 o 
   4  10   0      781.31      748.74     51.27 o 
   5  10   0      121.44       89.49     37.13 o 
   6  10   0       31.52       16.68     32.73 o 
   7  10   0      150.10      120.91    137.33 o 
 -11  11   0       31.38       31.92     38.61 o 
 -10  11   0       90.57       68.34     59.40 o 
  -9  11   0      176.23      155.12     68.05 o 
  -8  11   0     2909.86     3245.76    128.39 o 
  -7  11   0       39.32       51.83     34.88 o 
  -6  11   0       79.31       74.43     36.47 o 
  -5  11   0      407.65      380.49     49.51 o 
  -4  11   0      704.04      704.13     43.37 o 
  -3  11   0     1404.76     1521.54     81.01 o 
  -2  11   0      503.22      514.69     40.67 o 
  -1  11   0      126.38      149.87     44.19 o 
   0  11   0      155.47      126.50     46.29 o 
   1  11   0      219.05      271.37     88.38 o 
   2  11   0       20.52       21.01     16.68 o 
   3  11   0     1334.40     1315.90    110.01 o 
   4  11   0        4.72        4.25     24.68 o 
   5  11   0       18.87       12.77     87.85 o 
   6  11   0       35.57       65.12     65.12 o 
 -10  12   0       20.50       39.55     37.43 o 
  -9  12   0      303.68      211.34    106.77 o 
  -8  12   0       94.12       60.55     41.00 o 
  -7  12   0      148.22       90.18     46.78 o 
  -6  12   0      292.99      235.94    108.34 o 
  -5  12   0      367.57      396.59    138.67 o 
  -4  12   0     1630.06     1619.57     87.55 o 
  -3  12   0      394.87      432.59     37.35 o 
  -2  12   0       83.62      100.85     42.25 o 
  -1  12   0     1669.22     1901.44     82.68 o 
   0  12   0     1079.16     1192.68     89.77 o 
   1  12   0      715.85      743.06     43.83 o 
   2  12   0        8.91       17.58     35.72 o 
   3  12   0      121.76      147.76     79.01 o 
   5  12   0      442.08      342.26    255.21 o 
  -9  13   0      184.73      110.91     57.24 o 
  -8  13   0      332.50      207.92    111.34 o 
  -7  13   0      118.99      111.75     73.09 o 
  -6  13   0      727.92      657.66    137.14 o 
  -5  13   0      897.84      815.46     61.92 o 
  -4  13   0        1.19       -3.07     22.54 o 
  -3  13   0      268.12      189.44     83.87 o 
  -2  13   0      467.64      453.80     50.45 o 
  -1  13   0     1152.36     1150.39     79.50 o 
   0  13   0       44.36       34.41     31.70 o 
   1  13   0        4.98       -2.77     41.93 o 
   2  13   0        0.85       10.21     31.13 o 
   3  13   0      157.28      123.85     86.65 o 
   4  13   0        3.85       44.87     66.41 o 
  -8  14   0       11.17       35.59     29.01 o 
  -7  14   0      390.12      234.96    105.56 o 
  -6  14   0      135.02       92.89     69.25 o 
  -5  14   0        2.40      -10.68     39.74 o 
  -4  14   0      861.54      816.85     95.04 o 
  -3  14   0       44.84       37.72     42.57 o 
  -2  14   0     1239.15     1345.47    144.16 o 
  -1  14   0       29.06       26.72     37.76 o 
   0  14   0      282.85      240.51    127.60 o 
   1  14   0      397.30      312.92    201.27 o 
   2  14   0      108.35       87.59     62.35 o 
  -6  15   0      101.20      106.62     76.37 o 
  -5  15   0      367.92      293.18    227.53 o 
  -4  15   0      198.26      155.08    135.09 o 
  -3  15   0      113.94       92.11     82.77 o 
  -2  15   0       14.64      -23.34     43.23 o 
  -1  15   0       24.27       -8.29     33.78 o 
   0  15   0      109.47       95.58     45.36 o 
   0 -15   1       42.14       60.41     47.12 o 
   1 -15   1       33.51       31.80     50.62 o 
   2 -15   1       82.53       80.32     62.61 o 
   3 -15   1       14.27       -1.98     95.97 o 
   4 -15   1      443.69      359.48    262.66 o 
   5 -15   1       35.47       59.08     96.46 o 
   6 -15   1        2.74      -10.52     88.28 o 
  -2 -14   1        2.66       21.73     25.17 o 
  -1 -14   1        1.24      -46.71     54.34 o 
   0 -14   1      263.16      298.11    131.94 o 
   1 -14   1      645.98      705.00    165.36 o 
   2 -14   1      895.10      884.27     70.52 o 
   3 -14   1      144.03      111.39     63.38 o 
   4 -14   1      134.88       74.24     46.92 o 
   5 -14   1      158.35      139.87     51.65 o 
   6 -14   1      444.93      411.47     55.45 o 
   7 -14   1     1003.80      898.73    103.77 o 
   8 -14   1       28.29       23.56     32.74 o 
  -4 -13   1      518.57      405.54    315.28 o 
  -3 -13   1      236.15      173.75    139.05 o 
  -2 -13   1       54.82       69.12     44.94 o 
  -1 -13   1      798.79      762.17     75.63 o 
   0 -13   1      681.26      642.92     48.15 o 
   1 -13   1      190.18      145.09     60.60 o 
   2 -13   1       17.40       20.70     22.01 o 
   3 -13   1      235.14      195.36     57.85 o 
   4 -13   1      786.43      854.38     80.33 o 
   5 -13   1      184.66      181.59     87.65 o 
   6 -13   1       96.76       90.53     37.92 o 
   7 -13   1       17.43        7.67     29.33 o 
   8 -13   1      180.77      173.51     91.81 o 
   9 -13   1        4.89       31.38     39.70 o 
  -5 -12   1        2.57       48.56     87.65 o 
  -4 -12   1       10.25       40.21     93.19 o 
  -3 -12   1      669.07      582.64    145.54 o 
  -2 -12   1       42.72       34.01     20.35 o 
  -1 -12   1      560.93      610.76     63.30 o 
   0 -12   1       42.36       39.27     29.34 o 
   1 -12   1        7.85        0.99     35.44 o 
   2 -12   1     1433.17     1504.49     84.28 o 
   3 -12   1     1098.08     1105.41     74.76 o 
   4 -12   1      620.26      656.67     40.47 o 
   5 -12   1      103.02      116.00     31.36 o 
   6 -12   1      472.60      483.56    168.04 o 
   7 -12   1      420.12      328.04    161.15 o 
   8 -12   1      516.12      487.22    135.71 o 
   9 -12   1      155.32      168.19     55.37 o 
  10 -12   1       78.80       79.17     76.91 o 
  -6 -11   1       40.97       49.32    102.23 o 
  -5 -11   1        3.30       41.95     26.57 o 
  -4 -11   1      793.42      813.32     43.35 o 
  -3 -11   1      530.91      567.57     42.73 o 
  -2 -11   1      565.28      542.30     54.59 o 
  -1 -11   1       80.89      103.07     37.73 o 
   0 -11   1      955.41      981.82     52.86 o 
   1 -11   1      652.42      756.01     62.84 o 
   2 -11   1     1686.33     1793.54     91.59 o 
   3 -11   1      226.12      235.98     74.25 o 
   4 -11   1        4.63       22.31     16.40 o 
   5 -11   1     2086.12     2116.98     97.73 o 
   6 -11   1      117.00      104.24     68.28 o 
   7 -11   1       80.48       67.28     44.07 o 
   8 -11   1      122.73      117.61     46.46 o 
   9 -11   1       49.64       48.37     35.25 o 
  10 -11   1      250.01      192.39    183.92 o 
  11 -11   1        8.45       11.25     51.69 o 
  -7 -10   1        3.15       -0.47     38.65 o 
  -6 -10   1       27.70       35.12     41.52 o 
  -5 -10   1      118.45      112.30     48.83 o 
  -4 -10   1      131.32       96.62     42.32 o 
  -3 -10   1       18.18       10.84     33.26 o 
  -2 -10   1      198.31      235.85     55.19 o 
  -1 -10   1     2755.74     3130.55    127.62 o 
   0 -10   1       80.25       90.18     25.66 o 
   1 -10   1      589.55      617.60     39.21 o 
   2 -10   1      289.82      331.57     49.82 o 
   3 -10   1       78.52       85.94     28.38 o 
   4 -10   1     1328.67     1395.90     71.33 o 
   5 -10   1     1641.28     1744.80     87.10 o 
   6 -10   1       41.68       36.02     18.71 o 
   7 -10   1      560.00      521.57     62.09 o 
   8 -10   1      358.88      346.22    163.33 o 
   9 -10   1      441.45      444.97    183.62 o 
  10 -10   1      606.00      666.34    141.11 o 
  11 -10   1       81.35       44.91     56.39 o 
  -8  -9   1       27.82       -4.89     26.03 o 
  -7  -9   1     1076.87     1164.37    108.04 o 
  -6  -9   1      412.37      333.74    176.20 o 
  -5  -9   1      388.04      328.51     40.14 o 
  -4  -9   1        6.08       15.49     17.94 o 
  -3  -9   1      793.51      829.02     49.62 o 
  -2  -9   1     4235.83     4912.76    178.58 o 
  -1  -9   1     1614.92     1688.17     81.47 o 
   0  -9   1       54.94       39.28     19.94 o 
   1  -9   1      262.87      284.34     38.18 o 
   2  -9   1     1153.46     1304.90     59.93 o 
   3  -9   1     2248.11     2622.25    120.63 o 
   4  -9   1     1631.04     1828.39     81.82 o 
   5  -9   1        3.20        6.88      6.99 o 
   6  -9   1       60.37       67.97     24.18 o 
   7  -9   1     1599.18     1668.38    184.77 o 
   8  -9   1      452.42      438.43     81.66 o 
   9  -9   1       97.49       37.27     31.03 o 
  10  -9   1      142.68      111.69     66.05 o 
  11  -9   1       36.80       17.03     46.14 o 
  12  -9   1      259.72      103.83     59.77 o 
  -9  -8   1       12.83       46.11     34.63 o 
  -8  -8   1        8.07      -14.26     32.45 o 
  -7  -8   1        1.23        0.85     32.41 o 
  -6  -8   1       85.39       92.42     37.28 o 
  -5  -8   1        1.73        8.45     16.73 o 
  -4  -8   1      145.96      126.89     56.87 o 
  -3  -8   1     1687.24     1880.09    131.30 o 
  -2  -8   1      230.44      303.39     42.01 o 
  -1  -8   1      339.42      376.93     37.30 o 
   0  -8   1       60.27       60.07     24.31 o 
   1  -8   1     3210.24     3402.36    179.49 o 
   2  -8   1     1330.52     1391.75     69.94 o 
   3  -8   1      888.68      914.11     43.27 o 
   4  -8   1      148.78      171.03     41.65 o 
   5  -8   1      601.38      588.05     25.09 o 
   6  -8   1      286.29      302.05     22.06 o 
   7  -8   1     2263.33     2477.64    121.29 o 
   8  -8   1      216.03      200.60     90.32 o 
   9  -8   1       25.22       16.42     40.61 o 
  10  -8   1       19.90       24.82     33.04 o 
  11  -8   1      482.99      549.38    108.24 o 
  12  -8   1      294.06      217.13    130.65 o 
  -9  -7   1      364.84      244.29    153.10 o 
  -8  -7   1       11.69       10.98     46.91 o 
  -7  -7   1      339.13      359.49    149.73 o 
  -6  -7   1      441.43      477.29     43.25 o 
  -5  -7   1      301.55      351.76     28.50 o 
  -4  -7   1     1218.55     1278.27     75.63 o 
  -3  -7   1      447.82      449.41     29.90 o 
  -2  -7   1      630.49      663.75     41.76 o 
  -1  -7   1     1765.29     1781.98     75.75 o 
   0  -7   1     4648.28     4756.46    156.04 o 
   1  -7   1     3063.95     3207.36    117.04 o 
   2  -7   1      323.13      345.59     18.46 o 
   3  -7   1     2893.34     3047.68     69.68 o 
   4  -7   1     2192.07     2260.14     70.59 o 
   5  -7   1     3473.01     3725.96    102.28 o 
   6  -7   1        6.77        4.48      6.60 o 
   7  -7   1      335.84      330.42     20.68 o 
   8  -7   1      584.58      566.10     48.49 o 
   9  -7   1      796.69      663.16     58.34 o 
  10  -7   1       94.98       67.42     42.47 o 
  11  -7   1       72.41       51.04     37.71 o 
  12  -7   1        6.79       29.40     33.88 o 
 -10  -6   1       48.43       41.27     28.11 o 
  -9  -6   1       95.76       99.20     83.00 o 
  -8  -6   1       13.06       -7.37     35.52 o 
  -7  -6   1       27.81       19.51     15.12 o 
  -6  -6   1       14.26       21.59     19.95 o 
  -5  -6   1      452.15      446.12     33.83 o 
  -4  -6   1      168.73      177.16     23.46 o 
  -3  -6   1      169.03      185.54     17.90 o 
  -2  -6   1      324.22      350.74     28.79 o 
  -1  -6   1      390.96      395.87     19.65 o 
   0  -6   1      938.76     1103.38     57.02 o 
   1  -6   1        1.54        6.41      7.04 o 
   2  -6   1     1301.45     1313.97     37.62 o 
   3  -6   1     5687.96     5675.55    198.69 o 
   4  -6   1     1297.11     1349.06     41.91 o 
   5  -6   1       36.07       23.98      9.97 o 
   6  -6   1      142.48      138.05     13.17 o 
   7  -6   1     1343.84     1443.90     76.54 o 
   8  -6   1      399.74      444.13     17.74 o 
   9  -6   1      222.17      246.42     94.09 o 
  10  -6   1      179.48      199.36     81.36 o 
  11  -6   1      157.19      111.07     62.05 o 
  12  -6   1       12.43       10.43     36.72 o 
 -10  -5   1       11.53       -1.40     40.39 o 
  -9  -5   1      666.35      760.56     68.57 o 
  -8  -5   1      302.99      271.04    133.16 o 
  -7  -5   1     1304.46     1298.66     72.62 o 
  -6  -5   1      269.94      288.73     72.31 o 
  -5  -5   1      949.56     1012.27     53.29 o 
  -4  -5   1     2040.02     2039.40     87.65 o 
  -3  -5   1     3381.05     3566.65    174.75 o 
  -2  -5   1     1684.18     1690.62     47.21 o 
  -1  -5   1     1030.63     1141.67     29.11 o 
   0  -5   1     8645.51     8326.96     86.63 o 
   1  -5   1     3147.60     2896.96     51.71 o 
   2  -5   1     7246.80     6901.62    152.45 o 
   3  -5   1     1530.60     1744.28     39.99 o 
   4  -5   1      335.57      366.72     12.62 o 
   5  -5   1     9400.96     9874.22    391.04 o 
   6  -5   1      323.02      279.02     19.31 o 
   7  -5   1      772.01      771.79     34.28 o 
   8  -5   1      233.61      173.01     27.10 o 
   9  -5   1      188.86      119.52     73.01 o 
  10  -5   1      602.82      588.23    130.54 o 
  11  -5   1       51.91       48.66     48.52 o 
  12  -5   1        7.60        8.43     35.79 o 
 -11  -4   1       17.12       38.04     44.95 o 
 -10  -4   1       18.98       18.79     35.63 o 
  -9  -4   1      104.11       27.22     45.85 o 
  -8  -4   1       37.74       22.57     21.84 o 
  -7  -4   1       61.25       37.73     23.45 o 
  -6  -4   1       87.63       76.23     20.57 o 
  -5  -4   1       31.42       39.85     11.99 o 
  -4  -4   1      120.37      141.14     13.30 o 
  -3  -4   1       77.52       75.29     22.47 o 
  -2  -4   1     2425.60     2461.69     97.64 o 
  -1  -4   1      576.95      536.00     14.88 o 
   0  -4   1      677.48      775.74     15.38 o 
   1  -4   1      110.55       94.61      9.33 o 
   2  -4   1      107.31      101.27      8.47 o 
   3  -4   1      338.62      348.77      8.36 o 
   4  -4   1       26.17       26.55      9.00 o 
   5  -4   1     1874.25     2139.99     98.63 o 
   6  -4   1     3969.05     4374.74    115.14 o 
   7  -4   1        7.37        6.52      8.80 o 
   8  -4   1      732.95      678.97     34.32 o 
   9  -4   1      400.22      437.86     48.42 o 
  10  -4   1       81.15       68.53     55.28 o 
  11  -4   1       42.79       34.68     36.78 o 
  12  -4   1       28.50       21.52     26.62 o 
 -11  -3   1      283.68      215.37    144.58 o 
 -10  -3   1      340.54      238.44    119.52 o 
  -9  -3   1       92.11       22.84     50.00 o 
  -8  -3   1       84.43      106.18     42.42 o 
  -7  -3   1     1199.68     1216.93     52.35 o 
  -6  -3   1     1981.90     2096.70    111.39 o 
  -5  -3   1     3102.60     3372.71    140.15 o 
  -4  -3   1       19.30       26.42      9.08 o 
  -3  -3   1    11981.78    11219.47    115.15 o 
  -2  -3   1     7016.26     6190.94    108.79 o 
  -1  -3   1     4931.75     4457.52     36.78 o 
   0  -3   1     5033.91     4640.01     60.00 o 
   1  -3   1       57.22       83.31      6.21 o 
   2  -3   1     6755.91     6092.34     59.42 o 
   3  -3   1     6802.06     6257.78    157.82 o 
   4  -3   1     5606.86     5583.02     66.49 o 
   5  -3   1      464.19      481.71     18.37 o 
   6  -3   1      101.30       95.04     27.15 o 
   7  -3   1     3310.56     3386.64    102.05 o 
   8  -3   1      375.22      335.70     24.43 o 
   9  -3   1      613.27      583.38     46.09 o 
  10  -3   1      116.38       90.48     32.84 o 
  11  -3   1       51.34       23.05     21.67 o 
  12  -3   1      100.34       26.16    103.75 o 
 -12  -2   1       29.95       25.01     38.27 o 
 -11  -2   1       40.57       63.89     38.36 o 
 -10  -2   1       97.02       95.25     54.24 o 
  -9  -2   1       61.92       24.64     15.09 o 
  -8  -2   1       41.16       36.15     17.98 o 
  -7  -2   1      103.13       99.19     25.92 o 
  -6  -2   1        7.06       10.41      8.39 o 
  -5  -2   1      135.64      131.87     10.32 o 
  -4  -2   1      289.04      298.70     10.48 o 
  -3  -2   1       44.70       44.36     11.52 o 
  -2  -2   1     4769.61     4307.33     66.46 o 
  -1  -2   1     4889.16     4751.91     49.15 o 
   0  -2   1     1734.92     1669.78     32.69 o 
   1  -2   1     5662.93     5141.59     81.71 o 
   2  -2   1     3670.15     3372.13     80.53 o 
   3  -2   1     2033.34     1992.10     33.45 o 
   4  -2   1       37.18       44.59     11.65 o 
   5  -2   1      661.14      743.48     27.10 o 
   6  -2   1     1607.19     1687.78     74.22 o 
   7  -2   1      310.87      343.46     18.03 o 
   8  -2   1      307.22      368.53     52.92 o 
   9  -2   1        0.67        1.77     19.54 o 
  10  -2   1       81.30       37.36     37.16 o 
  11  -2   1      151.21      145.81     68.09 o 
  12  -2   1      349.94      230.99    147.92 o 
 -12  -1   1        6.96       21.08     51.69 o 
 -11  -1   1      243.79      185.07    173.95 o 
 -10  -1   1      225.14      220.97    119.12 o 
  -9  -1   1      197.72      167.59     72.79 o 
  -8  -1   1      173.55      144.80     46.87 o 
  -7  -1   1      153.50      145.12     20.35 o 
  -6  -1   1     3678.54     3901.54    204.37 o 
  -5  -1   1     5308.55     5475.65    115.78 o 
  -4  -1   1     4520.67     4186.80    138.32 o 
  -3  -1   1      880.87      895.82     26.65 o 
  -2  -1   1     6125.62     5700.60    189.16 o 
  -1  -1   1    14752.71    11964.58    460.34 o 
   0  -1   1     8750.75     7299.18     97.04 o 
   1  -1   1     1796.73     1535.72     29.49 o 
   2  -1   1     8340.40     7492.24    130.26 o 
   3  -1   1    19338.34    18079.85    269.15 o 
   4  -1   1     2399.15     2404.05     22.96 o 
   5  -1   1     1900.86     1685.06     47.88 o 
   6  -1   1      412.37      420.34     18.63 o 
   7  -1   1        6.38        7.87     13.09 o 
   8  -1   1      125.87       52.55     56.40 o 
   9  -1   1     3005.20     3023.68    151.19 o 
  10  -1   1       11.39       -9.33     19.87 o 
  11  -1   1       19.82        8.41     18.01 o 
  12  -1   1      108.08      115.69    100.16 o 
 -12   0   1       41.00       10.49     57.14 o 
 -11   0   1        0.83       -6.42     25.63 o 
 -10   0   1        0.47        9.10     20.35 o 
  -9   0   1        2.13        3.85     16.38 o 
  -8   0   1      169.35      110.27     55.10 o 
  -7   0   1      104.89      126.00     15.50 o 
  -6   0   1      203.97      215.06     14.71 o 
  -5   0   1       68.53       71.23     15.72 o 
  -4   0   1        1.77        5.31      5.70 o 
  -3   0   1       48.67       49.55      6.57 o 
  -2   0   1        7.39       14.27      4.96 o 
  -1   0   1       84.16       89.32      2.80 o 
   1   0   1        0.93        6.41      3.11 o 
   2   0   1      136.07      130.41      6.00 o 
   3   0   1     1079.74     1070.99     18.03 o 
   4   0   1      322.45      310.07      9.86 o 
   5   0   1      359.65      396.92     15.74 o 
   6   0   1        2.08       -7.37     19.97 o 
   7   0   1      187.57      169.69     59.35 o 
   8   0   1      552.67      634.88     33.65 o 
   9   0   1       60.73       89.40     42.83 o 
  10   0   1       23.13       32.60     23.37 o 
  11   0   1        0.00       14.14     26.79 o 
  12   0   1        8.61       51.56     56.68 o 
 -12   1   1       84.93       25.96     52.26 o 
 -11   1   1        1.55      -19.76     62.42 o 
 -10   1   1       34.76       36.74     20.77 o 
  -9   1   1      334.92      307.14     31.67 o 
  -8   1   1      554.10      567.04     38.54 o 
  -7   1   1     3783.61     3888.00     93.34 o 
  -6   1   1        3.50        9.55     10.07 o 
  -5   1   1     1919.76     1957.27     54.57 o 
  -4   1   1     7215.23     6453.48    180.95 o 
  -3   1   1    13229.50    11501.96    157.06 o 
  -2   1   1     3280.30     3070.51     68.40 o 
  -1   1   1     1370.15     1202.98     15.31 o 
   0   1   1     4957.71     4489.45     73.51 o 
   1   1   1     3514.73     3104.85     68.88 o 
   2   1   1    39246.49    31531.67   1612.58 o 
   3   1   1      192.05      221.30      8.96 o 
   4   1   1      206.60      271.34     10.78 o 
   5   1   1     2053.17     1981.38     58.88 o 
   6   1   1     1003.53     1080.32     58.22 o 
   7   1   1      237.47      230.84     50.11 o 
   8   1   1     2558.72     2705.57    114.54 o 
   9   1   1     1078.71      966.22     38.21 o 
  10   1   1      116.95      100.93     43.89 o 
  11   1   1      115.14       84.56     49.02 o 
  12   1   1        0.54      -22.70     70.56 o 
 -12   2   1        0.64       -3.10     73.99 o 
 -11   2   1       49.55       45.59     84.72 o 
 -10   2   1      527.91      479.46     31.53 o 
  -9   2   1      107.13      121.15     39.87 o 
  -8   2   1      219.76      190.92     28.78 o 
  -7   2   1       10.97       15.73      7.75 o 
  -6   2   1       88.09       80.57     24.26 o 
  -5   2   1       30.59       34.25      8.54 o 
  -4   2   1      116.41      116.57      6.85 o 
  -3   2   1     3996.27     3871.38     84.04 o 
  -2   2   1     4467.67     4270.47     38.23 o 
  -1   2   1     3069.07     2878.02     62.77 o 
   0   2   1     2227.39     2233.12     42.18 o 
   1   2   1      179.55      198.12      5.42 o 
   2   2   1      207.64      254.62      9.25 o 
   3   2   1      139.03      156.63     12.10 o 
   4   2   1        5.00       19.01      8.87 o 
   5   2   1      372.42      409.25     18.27 o 
   6   2   1      471.81      545.89     26.64 o 
   7   2   1        8.52        4.19     18.23 o 
   8   2   1        0.75       20.36     21.50 o 
   9   2   1      319.29      323.66     55.71 o 
  10   2   1      105.00       60.18     53.29 o 
  11   2   1        1.71        7.02     27.50 o 
 -12   3   1       24.02       30.84     31.44 o 
 -11   3   1      559.18      488.48     56.08 o 
 -10   3   1      239.16      102.89     70.75 o 
  -9   3   1       40.66       20.75     13.06 o 
  -8   3   1       97.25       61.36     25.36 o 
  -7   3   1     1399.10     1319.19     66.94 o 
  -6   3   1     6649.84     6121.31    161.81 o 
  -5   3   1     5201.57     4984.68     80.80 o 
  -4   3   1     2178.58     2429.92     31.39 o 
  -3   3   1     4187.72     3953.12     84.48 o 
  -2   3   1     9311.53     8368.10     89.53 o 
  -1   3   1    11044.75    10017.11    118.93 o 
   0   3   1     6670.31     6227.03     74.23 o 
   1   3   1      222.00      229.03      7.19 o 
   2   3   1     2659.42     2600.65     45.08 o 
   3   3   1     8172.76     8092.82    191.29 o 
   4   3   1     4485.24     4527.94    222.04 o 
   5   3   1     1147.00     1305.31     50.21 o 
   6   3   1     1062.78     1181.44     55.41 o 
   7   3   1      278.84      310.56     76.83 o 
   8   3   1     1429.46     1598.60     78.01 o 
   9   3   1       68.20       60.62     33.85 o 
  10   3   1       12.03       13.72     22.59 o 
  11   3   1       93.69       25.67     41.44 o 
 -13   4   1       75.95       91.55     79.77 o 
 -12   4   1        9.90       -5.64     89.66 o 
 -11   4   1        1.05        3.79     23.84 o 
 -10   4   1      218.43      179.25     90.40 o 
  -9   4   1      541.01      601.91     25.68 o 
  -8   4   1      508.41      523.79     17.97 o 
  -7   4   1       69.08       72.16     11.21 o 
  -6   4   1        6.14       12.22      4.35 o 
  -5   4   1      666.08      684.07     39.74 o 
  -4   4   1     1548.50     1672.38     44.58 o 
  -3   4   1      224.00      287.01      6.91 o 
  -2   4   1     1435.34     1519.65     42.62 o 
  -1   4   1        1.69        4.88      4.21 o 
   0   4   1       88.95      107.31      7.84 o 
   1   4   1      109.90      110.94      8.37 o 
   2   4   1     1015.69     1105.28     31.88 o 
   3   4   1       35.36       43.47     11.06 o 
   4   4   1      927.75     1054.13     46.55 o 
   5   4   1      323.64      348.05     23.77 o 
   6   4   1        8.63       11.52     11.19 o 
   7   4   1      261.01      258.68     34.58 o 
   8   4   1      458.43      498.30     32.92 o 
   9   4   1        0.13        4.18     27.51 o 
  10   4   1       19.05       37.01     38.11 o 
  11   4   1       11.59       12.05     31.59 o 
 -12   5   1      253.41      145.60    113.74 o 
 -11   5   1      192.05      160.47     97.10 o 
 -10   5   1      302.73      270.11    128.32 o 
  -9   5   1     1875.70     1818.97    115.21 o 
  -8   5   1      112.57      126.78     49.36 o 
  -7   5   1      246.16      334.15     92.54 o 
  -6   5   1     1149.10     1198.93    118.48 o 
  -5   5   1     3388.28     3476.92    104.86 o 
  -4   5   1     4092.62     3829.19    130.47 o 
  -3   5   1     3436.63     3307.13     74.86 o 
  -2   5   1     4432.94     4429.69     56.92 o 
  -1   5   1     3231.56     3215.24     82.35 o 
   0   5   1     9686.97     9078.14    204.79 o 
   1   5   1     4567.51     4414.46     67.43 o 
   2   5   1     2070.32     2280.77     63.74 o 
   3   5   1     8035.80     8376.13    292.60 o 
   4   5   1      330.90      343.86     31.90 o 
   5   5   1     1882.57     2137.63     81.43 o 
   6   5   1      650.46      708.02     39.46 o 
   7   5   1        0.58        9.62     19.14 o 
   8   5   1      197.33       83.62     53.07 o 
   9   5   1       93.00       62.62     60.34 o 
  10   5   1      118.12       91.74     70.63 o 
 -12   6   1       48.29       37.18     34.72 o 
 -11   6   1      297.16      220.10    110.62 o 
 -10   6   1        2.46       -0.09     26.87 o 
  -9   6   1       32.96       58.77     36.92 o 
  -8   6   1     1208.18     1449.60     91.55 o 
  -7   6   1       40.30       57.30     43.76 o 
  -6   6   1      493.76      530.91     67.67 o 
  -5   6   1       16.00       31.88     20.44 o 
  -4   6   1       34.85       38.46     12.26 o 
  -3   6   1       97.01       89.28     20.82 o 
  -2   6   1      803.04      900.84     26.69 o 
  -1   6   1      642.52      668.20     21.32 o 
   0   6   1      997.59     1125.61     32.25 o 
   1   6   1      607.67      650.60     25.53 o 
   2   6   1       64.14       79.41     21.82 o 
   3   6   1       97.43      117.80     42.46 o 
   4   6   1      140.74      163.46     59.57 o 
   5   6   1      425.12      443.31     32.15 o 
   6   6   1       22.13       13.10     13.45 o 
   7   6   1      207.40      180.39     58.92 o 
   8   6   1       50.12       45.17     40.84 o 
   9   6   1       14.03       30.90     33.72 o 
  10   6   1       33.00       43.75     33.64 o 
 -12   7   1      256.37      139.93     79.41 o 
 -11   7   1       43.43       32.03     43.22 o 
 -10   7   1       45.83       51.02     32.65 o 
  -9   7   1      162.72      153.03     63.25 o 
  -8   7   1      322.27      328.09    153.33 o 
  -7   7   1      592.51      596.90     56.16 o 
  -6   7   1      508.87      503.93     49.41 o 
  -5   7   1      228.51      223.76      8.96 o 
  -4   7   1     2264.33     2214.96     99.34 o 
  -3   7   1     4254.41     4036.27    119.03 o 
  -2   7   1     5235.58     5131.33    124.32 o 
  -1   7   1       99.89      140.10     32.21 o 
   0   7   1     3369.25     3661.47     72.70 o 
   1   7   1     3512.53     3722.91    112.82 o 
   2   7   1     5776.42     6007.57    313.11 o 
   3   7   1      172.65      190.98     41.83 o 
   4   7   1       46.21       40.94     19.91 o 
   5   7   1      994.01     1038.85     45.61 o 
   6   7   1      933.54      981.63     59.87 o 
   7   7   1        8.10       24.82     21.73 o 
   8   7   1       22.48       33.49     38.57 o 
   9   7   1       21.17       16.41     23.78 o 
 -12   8   1       22.89      -10.00     48.10 o 
 -11   8   1      674.55      659.51     54.78 o 
 -10   8   1       97.13      116.68     49.60 o 
  -9   8   1      292.23      302.89    147.47 o 
  -8   8   1      268.23      211.49     85.19 o 
  -7   8   1        8.68       20.28     27.51 o 
  -6   8   1     1537.65     1614.80     99.66 o 
  -5   8   1     1314.01     1293.02     77.32 o 
  -4   8   1      208.79      181.10     19.94 o 
  -3   8   1      544.50      565.86     24.74 o 
  -2   8   1      271.03      278.23     24.51 o 
  -1   8   1        3.62       15.47      8.51 o 
   0   8   1     1134.22     1152.01     60.55 o 
   1   8   1       68.85       60.70     23.11 o 
   2   8   1        3.37        9.91     23.52 o 
   3   8   1      342.00      333.60     44.54 o 
   4   8   1       86.50      123.86     42.05 o 
   5   8   1       17.87       12.09     13.19 o 
   6   8   1       54.04       56.93     25.61 o 
   7   8   1       90.67       86.87     56.07 o 
   8   8   1       27.52       31.17     30.90 o 
 -12   9   1        8.32       -7.79     47.80 o 
 -11   9   1      620.88      410.59    207.04 o 
 -10   9   1      170.80      106.89     78.53 o 
  -9   9   1      192.63      150.10     75.62 o 
  -8   9   1       49.59       36.51     39.33 o 
  -7   9   1     1178.01     1283.12    107.61 o 
  -6   9   1     3440.66     3496.89    183.32 o 
  -5   9   1      759.05      639.43     53.75 o 
  -4   9   1      685.71      647.19     38.76 o 
  -3   9   1       42.60       52.45     19.96 o 
  -2   9   1     4362.01     4599.21    157.08 o 
  -1   9   1     2495.14     2745.40    100.29 o 
   0   9   1     1262.99     1408.75     91.14 o 
   1   9   1      112.34      110.75     50.51 o 
   2   9   1       21.90       31.01     22.27 o 
   3   9   1     4351.85     4993.83    273.55 o 
   4   9   1     1265.47     1355.59     74.86 o 
   5   9   1      196.65      148.25     68.72 o 
   6   9   1       45.00        7.82     26.37 o 
   7   9   1      109.39      107.92     76.11 o 
   8   9   1      611.71      455.52    408.94 o 
 -11  10   1       12.36       19.56     29.21 o 
 -10  10   1      123.61       94.23     54.63 o 
  -9  10   1      377.29      256.36    159.77 o 
  -8  10   1      659.56      707.24     81.59 o 
  -7  10   1      401.63      468.38     65.50 o 
  -6  10   1      123.71       84.92     51.43 o 
  -5  10   1     2368.18     2249.22    240.55 o 
  -4  10   1      207.19      197.26     58.23 o 
  -3  10   1      763.42      731.45     32.60 o 
  -2  10   1       80.45      112.07     46.88 o 
  -1  10   1      240.14      239.49     33.47 o 
   0  10   1       29.79       46.31     19.54 o 
   1  10   1      146.00      131.34     46.06 o 
   2  10   1        2.12        2.47     23.21 o 
   3  10   1      171.20      191.72     68.42 o 
   4  10   1        0.14      -15.63     28.48 o 
   5  10   1       40.90        9.93     23.60 o 
   6  10   1       41.94       67.03     72.64 o 
   7  10   1        3.00       48.59     55.45 o 
 -11  11   1      114.58       61.59     68.89 o 
 -10  11   1       22.99       -7.31     44.00 o 
  -9  11   1      686.91      682.62     88.26 o 
  -8  11   1      286.93      216.90    105.71 o 
  -7  11   1        0.09       13.01     21.05 o 
  -6  11   1      245.56      226.97     64.59 o 
  -5  11   1     2186.33     2110.90    123.73 o 
  -4  11   1      489.65      491.67     34.87 o 
  -3  11   1      631.96      572.08     34.72 o 
  -2  11   1      254.29      243.27     76.67 o 
  -1  11   1      660.80      737.14     45.70 o 
   0  11   1     4501.54     5237.54    184.86 o 
   1  11   1       34.26       47.31     27.57 o 
   2  11   1      229.77      174.70     77.68 o 
   3  11   1      636.14      709.01     94.45 o 
   4  11   1       10.87       21.25     23.40 o 
   5  11   1      491.12      388.38    201.77 o 
   6  11   1      145.31      215.22    179.46 o 
 -10  12   1       58.92       59.68     51.43 o 
  -9  12   1       19.47       42.77     30.19 o 
  -8  12   1      444.97      474.33     66.20 o 
  -7  12   1      238.43      213.41     78.00 o 
  -6  12   1     1057.94     1000.93     91.91 o 
  -5  12   1        8.87        6.07     37.93 o 
  -4  12   1      186.13      143.81     48.46 o 
  -3  12   1      768.78      739.19     47.68 o 
  -2  12   1      370.40      331.86     43.96 o 
  -1  12   1      180.18      234.98     71.39 o 
   0  12   1      341.57      309.78    162.01 o 
   1  12   1       17.98       44.31     38.99 o 
   2  12   1      140.33      115.33     67.51 o 
   3  12   1        2.97       -3.77     37.87 o 
   4  12   1        1.39       21.16     23.12 o 
   5  12   1      219.18      206.45    197.74 o 
  -9  13   1       22.13        6.69     48.87 o 
  -8  13   1      620.08      421.62    242.01 o 
  -7  13   1      435.10      261.49    150.31 o 
  -6  13   1       42.82       44.30     33.47 o 
  -5  13   1      272.72      209.39    104.38 o 
  -4  13   1      317.04      237.93     89.08 o 
  -3  13   1     1077.56     1219.44     73.48 o 
  -2  13   1      250.34      205.01     68.61 o 
  -1  13   1        8.48        7.95     41.90 o 
   0  13   1      471.17      412.15    183.76 o 
   1  13   1      292.62      309.35    137.69 o 
   2  13   1      959.67     1072.11    104.15 o 
   3  13   1        4.06        9.12     43.65 o 
  -8  14   1       38.05       28.68     30.01 o 
  -7  14   1        1.40       10.79     57.50 o 
  -6  14   1      297.65      223.14    162.11 o 
  -5  14   1      553.99      440.11    277.47 o 
  -4  14   1      649.41      536.80    414.94 o 
  -3  14   1      140.40      118.10     63.31 o 
  -2  14   1       29.16        5.06     25.21 o 
  -1  14   1       26.94       45.01     43.15 o 
   0  14   1      589.00      523.62    235.71 o 
   1  14   1      331.29      273.08    157.53 o 
   2  14   1        3.73        2.34     51.28 o 
  -6  15   1      314.61      252.27    123.81 o 
  -5  15   1        7.26       80.23     71.45 o 
  -4  15   1       10.55       11.25     86.17 o 
  -3  15   1      118.75       80.59    109.76 o 
  -2  15   1      372.36      410.09     74.99 o 
  -1  15   1      129.82      132.66     73.33 o 
   0 -15   2      347.80      230.03    230.36 o 
   1 -15   2     1271.09     1225.64     92.19 o 
   2 -15   2      308.86      285.07    170.29 o 
   3 -15   2       90.91       62.55    100.72 o 
   4 -15   2      328.00      234.22    245.67 o 
   5 -15   2      423.45      257.69    134.26 o 
   6 -15   2      648.73      544.66     67.98 o 
  -2 -14   2       87.46       17.09     72.77 o 
  -1 -14   2       82.35       44.71     30.09 o 
   0 -14   2      301.23      259.35    123.77 o 
   1 -14   2      184.77      140.06     48.20 o 
   2 -14   2       34.60       37.09     15.87 o 
   3 -14   2      252.81      217.35     72.92 o 
   4 -14   2       15.68       30.22     27.81 o 
   5 -14   2       50.09       29.19     33.21 o 
   6 -14   2      227.70      147.22     81.25 o 
   7 -14   2       53.60       33.66     35.94 o 
   8 -14   2       65.69       58.37     49.19 o 
  -4 -13   2      203.98      150.83    113.29 o 
  -3 -13   2      119.44      173.59    165.14 o 
  -2 -13   2      173.42      148.81     64.67 o 
  -1 -13   2      554.24      502.00     44.34 o 
   0 -13   2       38.97       56.97     25.50 o 
   1 -13   2      105.92      111.41     41.11 o 
   2 -13   2     1620.94     1617.15     79.25 o 
   3 -13   2      897.26      959.84    105.52 o 
   4 -13   2      750.10      796.98     67.16 o 
   5 -13   2      155.52      149.86     66.64 o 
   6 -13   2      973.46      951.99     90.78 o 
   7 -13   2      755.55      687.62    164.33 o 
   8 -13   2      172.24      110.85     75.39 o 
   9 -13   2      159.88       90.54     97.89 o 
  -5 -12   2        5.31        6.40     50.90 o 
  -4 -12   2      301.33      240.21    172.94 o 
  -3 -12   2      489.77      474.92     42.71 o 
  -2 -12   2      362.23      408.87     62.99 o 
  -1 -12   2      193.90      162.17     43.98 o 
   0 -12   2      846.85      917.85     94.58 o 
   1 -12   2      262.14      263.95     74.66 o 
   2 -12   2      947.05     1003.59     66.24 o 
   3 -12   2       60.01       41.63     22.78 o 
   4 -12   2       27.84       26.49     18.11 o 
   5 -12   2       74.80       93.85     36.32 o 
   6 -12   2       85.00       37.73     29.75 o 
   7 -12   2      253.67      169.90     92.15 o 
   8 -12   2      174.79      146.81     65.78 o 
   9 -12   2       75.02       54.80     36.33 o 
  10 -12   2        2.49       -8.51     27.30 o 
  -6 -11   2      223.81      215.34    101.69 o 
  -5 -11   2      173.55      136.33     94.70 o 
  -4 -11   2      155.82      170.40     82.29 o 
  -3 -11   2        0.35       14.69     20.63 o 
  -2 -11   2      451.24      470.65     69.94 o 
  -1 -11   2     2478.46     2677.92    194.20 o 
   0 -11   2       18.15       29.96     20.81 o 
   1 -11   2      593.23      644.04     55.84 o 
   2 -11   2       24.57       23.60     27.64 o 
   3 -11   2      150.93      167.32     53.62 o 
   4 -11   2      937.72      932.19     69.04 o 
   5 -11   2      674.38      684.98     44.16 o 
   6 -11   2     1161.93     1215.14     90.12 o 
   7 -11   2       63.01       74.22     36.14 o 
   8 -11   2      335.03      269.86    105.30 o 
   9 -11   2      284.79      198.15     83.26 o 
  10 -11   2     1081.75     1015.88    116.63 o 
  11 -11   2        1.51        9.05     42.05 o 
  -7 -10   2      395.76      354.35    185.39 o 
  -6 -10   2       96.87       71.63     43.88 o 
  -5 -10   2      315.10      262.70    168.80 o 
  -4 -10   2      263.10      248.30     65.21 o 
  -3 -10   2      661.89      666.54     36.94 o 
  -2 -10   2      884.00      924.03     57.71 o 
  -1 -10   2     1303.43     1404.93     79.38 o 
   0 -10   2       54.58       43.75     25.67 o 
   1 -10   2      280.94      250.47     69.58 o 
   2 -10   2     2135.55     2320.18    143.01 o 
   3 -10   2      841.67     1002.78     63.64 o 
   4 -10   2      914.49     1044.11     64.54 o 
   5 -10   2       38.55       49.24     25.35 o 
   6 -10   2      108.77       85.17     35.47 o 
   7 -10   2     1711.70     1550.61    133.64 o 
   8 -10   2       20.80       17.30     34.16 o 
   9 -10   2       41.21       47.18     41.94 o 
  10 -10   2      124.03      120.05     81.32 o 
  11 -10   2      108.45       41.66     46.85 o 
  -8  -9   2      115.96       37.84     71.22 o 
  -7  -9   2       45.48       28.40     41.34 o 
  -6  -9   2       21.82       -5.46     51.03 o 
  -5  -9   2      218.46      210.98     75.72 o 
  -4  -9   2      554.68      628.50     72.75 o 
  -3  -9   2       43.33       71.88     25.92 o 
  -2  -9   2      479.39      481.58     31.02 o 
  -1  -9   2      231.50      261.36     75.81 o 
   0  -9   2     1119.63     1205.54     68.18 o 
   1  -9   2     3053.04     3106.69    104.09 o 
   2  -9   2      397.37      412.15     33.45 o 
   3  -9   2      734.47      758.32     48.57 o 
   4  -9   2      158.19      165.05     46.90 o 
   5  -9   2      307.32      313.80     59.16 o 
   6  -9   2     3657.27     4120.50    150.49 o 
   7  -9   2     1454.56     1510.51    101.60 o 
   8  -9   2       52.91       24.11     31.87 o 
   9  -9   2        5.19       17.29     34.50 o 
  10  -9   2      631.19      591.31    129.22 o 
  11  -9   2      247.09      165.37    104.46 o 
  -9  -8   2      351.64      221.64    134.05 o 
  -8  -8   2       16.98       28.78     52.81 o 
  -7  -8   2        3.62        9.30     40.90 o 
  -6  -8   2      566.26      573.59     63.51 o 
  -5  -8   2     2127.19     2149.80    102.09 o 
  -4  -8   2      601.73      633.43     44.81 o 
  -3  -8   2       12.95       36.88     18.92 o 
  -2  -8   2       15.34       26.55     13.86 o 
  -1  -8   2     4195.30     4601.90    128.31 o 
   0  -8   2     4025.70     4568.52    245.73 o 
   1  -8   2     1308.37     1350.67     58.97 o 
   2  -8   2     1116.67     1185.13     53.49 o 
   3  -8   2      455.82      499.46     35.15 o 
   4  -8   2      402.23      407.18     24.68 o 
   5  -8   2     1009.22     1062.23     49.78 o 
   6  -8   2      208.34      232.27     20.83 o 
   7  -8   2      154.16      131.67     44.28 o 
   8  -8   2      214.37      184.46     81.01 o 
   9  -8   2       74.51       68.36     51.24 o 
  10  -8   2       58.81       28.98     29.74 o 
  11  -8   2        0.71       11.61     26.63 o 
  12  -8   2      143.91      111.42     53.97 o 
  -9  -7   2       15.06       29.58     47.65 o 
  -8  -7   2      144.91      109.62     57.04 o 
  -7  -7   2        8.39       39.77     23.24 o 
  -6  -7   2      128.59      167.78     51.53 o 
  -5  -7   2       62.79       52.44     22.77 o 
  -4  -7   2      775.27      846.77     69.92 o 
  -3  -7   2      336.50      384.01     29.28 o 
  -2  -7   2      912.01      963.04     48.74 o 
  -1  -7   2     1938.57     2149.29     81.68 o 
   0  -7   2       18.38       28.78     14.73 o 
   1  -7   2     1039.05     1116.86     43.01 o 
   2  -7   2      678.45      631.35     31.52 o 
   3  -7   2     6653.76     6633.39    240.52 o 
   4  -7   2     1055.05     1063.52     40.55 o 
   5  -7   2       38.65       40.18     12.83 o 
   6  -7   2      475.72      463.81     20.31 o 
   7  -7   2     1078.21     1117.93     63.91 o 
   8  -7   2      346.54      376.63     21.70 o 
   9  -7   2      437.26      494.04     79.63 o 
  10  -7   2      159.82      184.40     76.92 o 
  11  -7   2       32.99       15.77     32.41 o 
  12  -7   2      231.26      139.82    110.50 o 
 -10  -6   2        3.20       18.14     43.73 o 
  -9  -6   2      238.10      236.17    126.08 o 
  -8  -6   2       57.48       76.88     50.83 o 
  -7  -6   2      576.62      562.59    216.84 o 
  -6  -6   2       26.76       31.14     23.01 o 
  -5  -6   2       10.83       -1.04     14.63 o 
  -4  -6   2     1706.43     1593.94     61.84 o 
  -3  -6   2     3097.50     3408.57    102.87 o 
  -2  -6   2     2387.30     2486.02     72.78 o 
  -1  -6   2      527.48      637.65     28.81 o 
   0  -6   2     1185.40     1093.57     38.62 o 
   1  -6   2     5815.11     5718.89    327.66 o 
   2  -6   2     9511.62     9701.56    355.49 o 
   3  -6   2       20.49       34.79     14.76 o 
   4  -6   2      181.22      213.75     13.04 o 
   5  -6   2     3232.26     3109.05     87.70 o 
   6  -6   2       52.96       41.55     16.46 o 
   7  -6   2      475.88      487.08     18.43 o 
   8  -6   2      182.98      181.12     19.29 o 
   9  -6   2       69.40       91.03     40.85 o 
  10  -6   2       33.34       22.63     32.23 o 
  11  -6   2       62.92       32.23     37.39 o 
  12  -6   2       57.74       16.87     32.29 o 
 -10  -5   2       40.22       24.47     40.05 o 
  -9  -5   2        0.19      -28.33     48.22 o 
  -8  -5   2      260.54      215.05    101.82 o 
  -7  -5   2       74.61       56.55     25.90 o 
  -6  -5   2       65.28       55.37     21.87 o 
  -5  -5   2      822.78      779.19     39.10 o 
  -4  -5   2      525.84      538.57     25.76 o 
  -3  -5   2      461.93      502.18     22.05 o 
  -2  -5   2       13.44        5.18     10.46 o 
  -1  -5   2      213.77      201.57     11.26 o 
   0  -5   2     6115.86     6042.73    116.50 o 
   1  -5   2      411.72      352.33     11.28 o 
   2  -5   2       10.65       11.40      6.55 o 
   3  -5   2      466.22      481.10     18.07 o 
   4  -5   2      341.00      310.03     16.66 o 
   5  -5   2     1910.32     1983.76     59.12 o 
   6  -5   2     2232.24     2448.85     69.45 o 
   7  -5   2        0.38        9.38      9.08 o 
   8  -5   2       53.80       65.58     21.43 o 
   9  -5   2      336.24      438.57     50.78 o 
  10  -5   2      778.12      880.61     88.05 o 
  11  -5   2       54.26       59.51     46.81 o 
  12  -5   2        0.05      -21.78     48.17 o 
 -11  -4   2        5.23       -9.61     46.69 o 
 -10  -4   2       22.17       19.21     33.94 o 
  -9  -4   2       15.13      -14.48     43.74 o 
  -8  -4   2      464.68      603.05    138.32 o 
  -7  -4   2     2166.76     2274.37    102.11 o 
  -6  -4   2      553.97      555.66     33.97 o 
  -5  -4   2      745.73      750.28     24.89 o 
  -4  -4   2      141.57      114.48     14.99 o 
  -3  -4   2     4668.34     4537.17    152.11 o 
  -2  -4   2     3678.35     3493.58     66.08 o 
  -1  -4   2    15146.02    13864.77    249.79 o 
   0  -4   2       24.63       16.53      7.62 o 
   1  -4   2     1284.49     1268.00     20.10 o 
   2  -4   2     9759.91     9350.18    251.38 o 
   3  -4   2     2779.52     2567.07     68.90 o 
   4  -4   2     4722.50     4983.01    208.83 o 
   5  -4   2      232.68      262.11     12.63 o 
   6  -4   2      364.29      356.63     14.92 o 
   7  -4   2     1735.47     1782.85     74.45 o 
   8  -4   2     1025.81      744.77    325.60 o 
   9  -4   2        0.47       13.36     11.25 o 
  10  -4   2      328.78      241.14    118.85 o 
  11  -4   2       96.34       81.66     64.12 o 
  12  -4   2       50.38       26.54     21.10 o 
 -11  -3   2        5.74        8.53     28.56 o 
 -10  -3   2       25.44       17.20     40.04 o 
  -9  -3   2      228.25      184.73     81.11 o 
  -8  -3   2      184.06      141.48     46.68 o 
  -7  -3   2      406.85      369.85     30.69 o 
  -6  -3   2      245.67      232.06     19.42 o 
  -5  -3   2        8.77       11.08      8.08 o 
  -4  -3   2      703.63      774.40     33.20 o 
  -3  -3   2       74.45       67.23      8.10 o 
  -2  -3   2      413.92      417.38     13.67 o 
  -1  -3   2     5134.39     5212.48    135.53 o 
   0  -3   2    11641.21    10589.57    164.58 o 
   1  -3   2     4834.33     4406.22     38.24 o 
   2  -3   2     1579.95     1588.08     25.18 o 
   3  -3   2      944.95      965.00     22.10 o 
   4  -3   2     1132.53     1280.51     34.30 o 
   5  -3   2      787.47      798.05     27.75 o 
   6  -3   2     1324.29     1186.81    284.05 o 
   7  -3   2      306.67      274.11     75.82 o 
   8  -3   2      660.79      672.60     36.28 o 
   9  -3   2       25.08       13.40     15.76 o 
  10  -3   2      208.45      157.59     73.98 o 
  11  -3   2      207.34      151.84     89.08 o 
  12  -3   2       16.70       27.80     26.88 o 
 -12  -2   2        3.13      -11.32     64.86 o 
 -11  -2   2      127.64      155.01     98.21 o 
 -10  -2   2      247.28      243.79    118.79 o 
  -9  -2   2     1292.34     1333.98    132.29 o 
  -8  -2   2        4.09        6.53     14.61 o 
  -7  -2   2       75.06       82.00     21.88 o 
  -6  -2   2     5125.81     5226.82    275.12 o 
  -5  -2   2     1563.77     1477.48     51.80 o 
  -4  -2   2     7822.54     7579.43    136.82 o 
  -3  -2   2       18.27       21.45      6.98 o 
  -2  -2   2     2548.54     2275.64     47.16 o 
  -1  -2   2    40327.69    28374.27    665.87 o 
   0  -2   2      715.58      634.58      8.94 o 
   1  -2   2      106.00      126.71      6.58 o 
   2  -2   2     1545.37     1563.40     23.84 o 
   3  -2   2      782.87      756.88     17.92 o 
   4  -2   2     1321.65     1247.05     31.23 o 
   5  -2   2     8087.43     8363.82    418.61 o 
   6  -2   2       78.91       71.84     20.39 o 
   7  -2   2        2.74        6.73     14.09 o 
   8  -2   2      867.80      545.55    288.59 o 
   9  -2   2      440.84      369.99     33.18 o 
  10  -2   2       87.79       56.79     26.01 o 
  11  -2   2        4.56       11.34     42.15 o 
  12  -2   2       58.68       29.66     71.92 o 
 -12  -1   2        2.89       22.96     30.88 o 
 -11  -1   2       11.84        2.66     31.33 o 
 -10  -1   2      104.67       65.06     43.65 o 
  -9  -1   2      163.48      152.23     61.29 o 
  -8  -1   2        3.88       14.56     13.60 o 
  -7  -1   2        8.75        6.28      7.06 o 
  -6  -1   2      112.19      110.01     11.12 o 
  -5  -1   2        5.83        9.38      7.41 o 
  -4  -1   2      221.12      243.39      7.80 o 
  -3  -1   2      373.81      400.65     10.31 o 
  -2  -1   2      678.63      672.83     13.91 o 
  -1  -1   2     2950.82     2772.67     47.66 o 
   0  -1   2        1.11        6.10      4.25 o 
   1  -1   2      139.95      141.46      4.68 o 
   2  -1   2    10036.47     9231.11     80.00 o 
   3  -1   2     5425.00     4951.45    115.08 o 
   4  -1   2      224.62      265.08     10.04 o 
   5  -1   2       89.66       95.88     15.54 o 
   6  -1   2        2.18        4.90     11.77 o 
   7  -1   2       99.08      106.32     44.60 o 
   8  -1   2     1604.20     1685.64     61.88 o 
   9  -1   2        7.76       36.81     21.74 o 
  10  -1   2      176.31      152.11     58.90 o 
  11  -1   2        0.54      -11.86     20.30 o 
  12  -1   2      119.62       82.41     99.66 o 
 -12   0   2      137.04      107.87     76.24 o 
 -11   0   2       42.82       22.70     56.94 o 
 -10   0   2       11.49       -1.43     30.40 o 
  -9   0   2     2164.41     2190.38    200.66 o 
  -8   0   2      328.37      296.96     30.57 o 
  -7   0   2     1986.90     2076.14     70.73 o 
  -6   0   2     1277.89     1491.07     46.33 o 
  -5   0   2     1048.51     1174.62     32.25 o 
  -4   0   2    11417.41    10711.27    291.23 o 
  -3   0   2     5595.41     4894.52     72.63 o 
  -2   0   2     9978.95     8990.95    127.63 o 
  -1   0   2        4.88        8.14      2.96 o 
   0   0   2     1795.34     1727.25     39.97 o 
   1   0   2    16297.15    13979.02    147.37 o 
   3   0   2     1712.28     1954.66     65.82 o 
   4   0   2     2673.02     2960.17     48.93 o 
   5   0   2     7487.62     7254.88    222.78 o 
   6   0   2     1500.83     1637.26     75.91 o 
   7   0   2      647.42      628.82     40.00 o 
   8   0   2      387.89      389.54     35.57 o 
   9   0   2      148.02      124.53     48.63 o 
  10   0   2        3.72       11.13     14.18 o 
  11   0   2      423.00      386.76     59.43 o 
  12   0   2       10.34       15.97     31.74 o 
 -12   1   2      153.39      149.14    126.81 o 
 -11   1   2       67.73       34.97     48.20 o 
 -10   1   2       32.13       22.85     18.26 o 
  -9   1   2      133.65      119.18     45.72 o 
  -8   1   2       14.03        8.06     20.57 o 
  -7   1   2       42.72       41.75     11.15 o 
  -6   1   2      388.13      381.53     16.84 o 
  -5   1   2       36.17       44.82     11.55 o 
  -4   1   2       83.84       92.38      8.52 o 
  -3   1   2      634.53      729.26     12.46 o 
  -2   1   2       52.81       63.18      6.41 o 
  -1   1   2      276.50      331.78      5.27 o 
   0   1   2      656.46      627.86     26.74 o 
   1   1   2       15.31       26.43      7.92 o 
   2   1   2     1170.05     1211.97     18.58 o 
   3   1   2     1930.14     2116.15     55.23 o 
   4   1   2     1700.44     1744.93     45.03 o 
   5   1   2     3020.72     3378.12     81.66 o 
   6   1   2      189.08      222.77     68.33 o 
   7   1   2      185.45      226.05     70.60 o 
   8   1   2      364.68      229.62     94.56 o 
   9   1   2      100.87      102.13     40.50 o 
  10   1   2       40.49       60.95     25.97 o 
  11   1   2        7.75       16.81     18.57 o 
  12   1   2        8.99      -27.74     68.91 o 
 -12   2   2       76.31       23.22     65.35 o 
 -11   2   2       94.11       68.98     95.80 o 
 -10   2   2      978.83      841.82     42.32 o 
  -9   2   2        7.13       13.53     15.09 o 
  -8   2   2      831.70      849.18     76.59 o 
  -7   2   2     5087.31     4846.07    153.29 o 
  -6   2   2      836.12      799.35     26.83 o 
  -5   2   2     3515.85     3550.94     53.80 o 
  -4   2   2     1745.45     1734.93     34.98 o 
  -3   2   2     4713.70     4293.82     84.55 o 
  -1   2   2      111.02      110.73      7.69 o 
   0   2   2      755.09      770.43     17.35 o 
   1   2   2      143.68      169.31      8.38 o 
   2   2   2     4616.33     4215.42    107.27 o 
   3   2   2     2442.72     2328.06     37.77 o 
   4   2   2     8016.73     8000.06    135.25 o 
   5   2   2       28.13       39.48     19.24 o 
   6   2   2      197.28      123.69     55.27 o 
   7   2   2     1865.66     2031.65     86.34 o 
   8   2   2      305.14      312.35     59.30 o 
   9   2   2       83.44       78.03     30.96 o 
  10   2   2        5.99        3.28     21.68 o 
  11   2   2      158.98       85.31     72.09 o 
 -12   3   2       38.48      -29.69     92.44 o 
 -11   3   2      415.97      348.47     41.86 o 
 -10   3   2       44.41       -5.25     20.18 o 
  -9   3   2      499.69      505.72     45.67 o 
  -8   3   2       61.32       30.90     14.40 o 
  -7   3   2      149.09      152.32      9.93 o 
  -6   3   2        0.44        1.06      7.69 o 
  -5   3   2      424.56      469.75     15.74 o 
  -4   3   2      325.49      385.35     15.57 o 
  -3   3   2      101.84      129.30      9.60 o 
  -2   3   2     8426.66     8118.81    120.15 o 
  -1   3   2     1195.29     1213.34     17.58 o 
   0   3   2      507.46      496.50     12.97 o 
   1   3   2      245.77      231.13      8.02 o 
   2   3   2      137.50      138.10     10.88 o 
   3   3   2      822.87      887.12     38.94 o 
   4   3   2       85.82       94.08     26.47 o 
   5   3   2      178.91      174.75     57.07 o 
   6   3   2      510.58      545.63     37.10 o 
   7   3   2      249.26      287.40     40.51 o 
   8   3   2       37.58       42.29     22.87 o 
   9   3   2        2.71       13.41     25.67 o 
  10   3   2       39.47       12.76     41.30 o 
  11   3   2      100.13       32.34     44.42 o 
 -13   4   2        4.24       29.20     58.39 o 
 -12   4   2        2.03       21.84     37.87 o 
 -11   4   2       36.06       27.88     27.94 o 
 -10   4   2      692.25      682.13     46.66 o 
  -9   4   2     1660.09     1468.33     94.06 o 
  -8   4   2        5.08        3.83      8.10 o 
  -7   4   2       52.54       57.65      6.99 o 
  -6   4   2     2863.14     3018.88    199.80 o 
  -5   4   2     7556.51     7468.87    287.50 o 
  -4   4   2     3045.80     2962.15    103.75 o 
  -3   4   2     2198.72     2160.19     42.32 o 
  -2   4   2     5685.02     5434.86     60.84 o 
  -1   4   2     9434.91     8475.66    141.75 o 
   0   4   2    14254.43    13169.73    286.18 o 
   1   4   2      946.90      898.23     21.36 o 
   2   4   2     1022.81     1031.73     26.78 o 
   3   4   2     2611.12     2705.54     78.79 o 
   4   4   2     3923.33     4297.88    135.09 o 
   5   4   2     1727.55     1795.02     76.82 o 
   6   4   2      149.32      186.08     56.07 o 
   7   4   2       17.21       -2.04     23.41 o 
   8   4   2      241.70      236.64     94.16 o 
   9   4   2      190.29      123.90     61.39 o 
  10   4   2      109.41       70.90     46.79 o 
  11   4   2       30.54       13.07     35.15 o 
 -12   5   2      177.90      114.08    118.63 o 
 -11   5   2       30.75       34.19     32.15 o 
 -10   5   2       33.66       18.02     21.92 o 
  -9   5   2      299.72      254.76    115.44 o 
  -8   5   2      131.15       80.04     43.96 o 
  -7   5   2      560.67      576.54     49.30 o 
  -6   5   2     1450.58     1589.37     80.14 o 
  -5   5   2      342.03      374.44     30.16 o 
  -4   5   2       39.21       40.76     19.44 o 
  -3   5   2        1.66        1.68      4.99 o 
  -2   5   2      949.07     1040.48     25.98 o 
  -1   5   2      315.24      351.66      9.08 o 
   0   5   2      445.85      498.43     16.73 o 
   1   5   2      164.87      163.69     10.87 o 
   2   5   2     1817.29     2049.68     65.71 o 
   3   5   2       34.95       25.46      9.73 o 
   4   5   2        8.50        7.94     20.39 o 
   5   5   2       99.57      142.51     43.14 o 
   6   5   2      525.68      543.89     52.74 o 
   7   5   2        2.10       19.21     18.37 o 
   8   5   2        4.04        1.68     14.04 o 
   9   5   2      111.65      129.33     65.79 o 
  10   5   2       39.38       17.41     28.35 o 
 -12   6   2       23.78       22.52     31.89 o 
 -11   6   2       77.02       73.09     51.13 o 
 -10   6   2      141.29       72.24     58.87 o 
  -9   6   2      968.12      946.12     50.20 o 
  -8   6   2      803.38      824.90     67.28 o 
  -7   6   2     1857.10     1793.70     94.00 o 
  -6   6   2      123.60      157.73     74.42 o 
  -5   6   2      124.86      131.22     58.91 o 
  -4   6   2     3597.78     3385.26     91.73 o 
  -3   6   2     7323.92     6825.01    110.19 o 
  -2   6   2     6368.98     6004.58    153.20 o 
  -1   6   2      816.42      878.94     25.55 o 
   0   6   2     8718.33     8522.72    133.90 o 
   1   6   2     3755.17     3748.22    162.06 o 
   2   6   2     3739.45     3769.34    127.65 o 
   3   6   2       72.66       93.43     29.21 o 
   4   6   2       71.30       73.69     30.72 o 
   5   6   2      843.35      925.04     59.06 o 
   6   6   2      182.69      186.58     70.48 o 
   7   6   2      491.02      519.88     44.02 o 
   8   6   2       43.39       56.17     28.61 o 
   9   6   2       45.94       58.90     51.00 o 
  10   6   2       34.65      -23.48     44.87 o 
 -12   7   2      199.85      111.13     76.54 o 
 -11   7   2      156.32      128.74     66.22 o 
 -10   7   2       84.84       94.47     57.87 o 
  -9   7   2      376.11      392.54     72.21 o 
  -8   7   2        0.73        8.14     33.80 o 
  -7   7   2      952.12      968.82     69.83 o 
  -6   7   2      283.99      343.79     54.68 o 
  -5   7   2       71.37       65.86     27.22 o 
  -4   7   2      834.22      878.67     32.48 o 
  -3   7   2      205.36      226.35     11.22 o 
  -2   7   2       91.32      110.00     13.18 o 
  -1   7   2       21.67       41.05     14.78 o 
   0   7   2     1202.29     1435.82     48.97 o 
   1   7   2       36.03       30.53     12.49 o 
   2   7   2       30.08       24.67     13.17 o 
   3   7   2       73.64       99.83     28.02 o 
   4   7   2        0.81       10.25     15.85 o 
   5   7   2      327.34      330.68     36.62 o 
   6   7   2        2.10       25.39     15.03 o 
   7   7   2      148.77      155.85     70.60 o 
   8   7   2       50.48       12.36     25.99 o 
   9   7   2       24.98       29.03     24.07 o 
 -12   8   2      132.83       63.25     54.33 o 
 -11   8   2      117.21       95.45     60.22 o 
 -10   8   2      356.34      243.29    123.27 o 
  -9   8   2      197.53      154.48     81.22 o 
  -8   8   2      397.06      350.10    138.32 o 
  -7   8   2     1725.26     1840.48     96.31 o 
  -6   8   2     1588.34     1622.62    106.17 o 
  -5   8   2     2677.64     2682.20     86.87 o 
  -4   8   2      125.12      123.62     10.54 o 
  -3   8   2     4555.97     4353.10    176.19 o 
  -2   8   2     6827.52     6815.32    261.55 o 
  -1   8   2      892.60      926.57     36.65 o 
   0   8   2      296.93      242.96     24.00 o 
   1   8   2        3.46       10.05     10.49 o 
   2   8   2     1767.51     1876.21     86.02 o 
   3   8   2     2310.31     2644.36    127.61 o 
   4   8   2      619.10      663.93     35.56 o 
   5   8   2       79.56       89.52     39.28 o 
   6   8   2        2.65       24.27     17.68 o 
   7   8   2      816.45      808.37     58.02 o 
   8   8   2       93.81       78.90     50.25 o 
 -12   9   2       94.94       11.04     46.05 o 
 -11   9   2      356.87      224.36    119.20 o 
 -10   9   2      176.67      160.80     93.39 o 
  -9   9   2      423.46      379.65    153.06 o 
  -8   9   2      251.35      281.29    109.98 o 
  -7   9   2       16.51       36.20     39.92 o 
  -6   9   2       16.23      -12.17     40.65 o 
  -5   9   2      152.01      141.94     41.87 o 
  -4   9   2      410.65      371.68     24.05 o 
  -3   9   2      906.23      814.42     72.16 o 
  -2   9   2       27.57       32.98     11.91 o 
  -1   9   2       64.11       64.78     21.86 o 
   0   9   2       32.17       36.83     14.54 o 
   1   9   2       79.69       99.87     33.50 o 
   2   9   2      606.58      583.96     45.32 o 
   3   9   2      137.66       91.39     45.28 o 
   4   9   2      394.37      366.22     32.80 o 
   5   9   2       21.13       13.09     16.72 o 
   6   9   2       23.95       27.01     27.12 o 
   7   9   2      157.10      155.71    123.45 o 
   8   9   2        6.99       -5.38     81.38 o 
 -11  10   2       70.71       51.21     53.09 o 
 -10  10   2      155.08      138.26     64.03 o 
  -9  10   2      944.62      836.20     60.68 o 
  -8  10   2       52.26       39.82     34.79 o 
  -7  10   2       70.53       50.79     27.75 o 
  -6  10   2      804.91      830.72     66.98 o 
  -5  10   2     2182.70     2266.29    165.79 o 
  -4  10   2      967.61      794.53    110.40 o 
  -3  10   2      857.11      784.57     57.77 o 
  -2  10   2     1062.87     1098.81     66.03 o 
  -1  10   2     1443.04     1511.13     58.45 o 
   0  10   2     3014.80     3425.63    129.67 o 
   1  10   2     1030.25      993.39     62.28 o 
   2  10   2      176.33      142.18     58.93 o 
   3  10   2     1001.64     1112.32     89.07 o 
   4  10   2      664.52      615.53    153.44 o 
   5  10   2      397.39      383.95     56.90 o 
   6  10   2      152.01       90.06     46.25 o 
   7  10   2       11.62       16.30     64.82 o 
 -11  11   2      145.95       77.30     76.68 o 
 -10  11   2       90.40       35.49     34.11 o 
  -9  11   2        5.07       18.96     31.52 o 
  -8  11   2      351.68      323.32    131.96 o 
  -7  11   2      925.16      998.02     67.02 o 
  -6  11   2      688.41      756.34     60.45 o 
  -5  11   2      264.50      159.82     60.64 o 
  -4  11   2       64.69       31.46     16.98 o 
  -3  11   2      286.00      267.65     45.56 o 
  -2  11   2       15.31       11.27     17.84 o 
  -1  11   2      150.43      170.97     47.50 o 
   0  11   2       28.99       30.39     15.50 o 
   1  11   2      349.33      388.11    154.76 o 
   2  11   2       14.92       21.34     37.58 o 
   3  11   2      160.61      141.18     93.05 o 
   4  11   2       10.92       29.71     32.04 o 
   5  11   2      227.95      100.69     66.20 o 
   6  11   2       41.41       12.90     83.99 o 
 -10  12   2        0.17       -9.96     39.46 o 
  -9  12   2      316.52      250.77    124.39 o 
  -8  12   2      300.36      250.86    139.53 o 
  -7  12   2      424.78      345.36    148.38 o 
  -6  12   2      286.00      196.36    105.28 o 
  -5  12   2      178.67      149.25     59.25 o 
  -4  12   2      806.58      726.91     72.14 o 
  -3  12   2     2166.71     2102.71    131.28 o 
  -2  12   2      186.11      193.71     70.22 o 
  -1  12   2      128.14      158.90     56.43 o 
   0  12   2      179.15      160.51     58.23 o 
   1  12   2      977.14     1001.03    114.37 o 
   2  12   2     1117.28     1264.53     75.12 o 
   3  12   2      277.52      254.53    173.43 o 
   4  12   2       57.86       31.00     40.89 o 
   5  12   2       84.92       54.43     99.07 o 
  -9  13   2       18.74       17.17     25.57 o 
  -8  13   2        9.17       24.36     31.49 o 
  -7  13   2        5.37       15.95     35.57 o 
  -6  13   2      244.97      190.99     92.04 o 
  -5  13   2      379.70      396.37    189.56 o 
  -4  13   2      494.31      393.46    248.44 o 
  -3  13   2       24.14        3.99     33.88 o 
  -2  13   2        1.32      -26.91     45.43 o 
  -1  13   2      486.89      485.68     80.44 o 
   0  13   2      431.28      421.77    172.18 o 
   1  13   2       29.92       24.88     49.87 o 
   2  13   2        9.79       26.88     21.64 o 
   3  13   2       42.30       11.00     37.07 o 
  -8  14   2       61.52       61.76     87.22 o 
  -7  14   2      111.85      121.70    100.12 o 
  -6  14   2      542.55      348.70    318.02 o 
  -5  14   2      344.00      289.45    184.31 o 
  -4  14   2        1.58       15.64     51.69 o 
  -3  14   2      751.88      552.37    302.05 o 
  -2  14   2      235.51      206.48    109.72 o 
  -1  14   2      554.51      475.69    233.90 o 
   0  14   2      567.68      418.65    265.22 o 
   1  14   2      233.17      174.70    126.83 o 
   2  14   2      134.89      102.97     93.19 o 
  -6  15   2        1.21       34.01     63.08 o 
  -5  15   2      276.38      153.60    122.32 o 
  -4  15   2      235.82      175.27    173.56 o 
  -3  15   2      461.52      345.40    214.27 o 
  -2  15   2        5.48      -16.52     47.83 o 
  -1  15   2        0.25       21.85     34.74 o 
   1 -15   3       14.27       26.45     32.99 o 
   2 -15   3        5.62      -23.39     40.85 o 
   3 -15   3        3.90       14.49     28.43 o 
   4 -15   3       72.80       49.90     38.98 o 
   5 -15   3      142.75       55.23     30.37 o 
  -2 -14   3      576.93      662.92    106.75 o 
  -1 -14   3      557.53      552.91     65.66 o 
   0 -14   3       29.38       21.57     23.15 o 
   1 -14   3      372.80      247.61     99.95 o 
   2 -14   3      678.58      548.60    151.56 o 
   3 -14   3      913.07      879.02     59.38 o 
   4 -14   3      428.81      322.63    179.30 o 
   5 -14   3      311.21      209.57     85.30 o 
   6 -14   3      201.47      133.74     74.15 o 
   7 -14   3       40.41       27.79     29.78 o 
  -4 -13   3      146.97      106.06    147.23 o 
  -3 -13   3        7.25        4.47     44.25 o 
  -2 -13   3      578.97      573.24     51.99 o 
  -1 -13   3       58.04       44.40     31.69 o 
   0 -13   3       26.03       30.86     19.73 o 
   1 -13   3      566.72      488.25     80.40 o 
   2 -13   3      414.31      412.00     87.44 o 
   3 -13   3      317.12      279.00     74.87 o 
   4 -13   3      189.81      132.99     60.01 o 
   5 -13   3      131.71      160.03     73.54 o 
   6 -13   3      303.88      255.47     98.12 o 
   7 -13   3      143.77       80.22     44.07 o 
   8 -13   3       24.87       25.53     40.67 o 
   9 -13   3      210.74      103.07     62.04 o 
  -5 -12   3      273.31      135.41    110.36 o 
  -4 -12   3      112.32      105.75     69.71 o 
  -3 -12   3       34.16       61.66     49.33 o 
  -2 -12   3      692.51      733.07     54.90 o 
  -1 -12   3      910.77     1042.24     61.07 o 
   0 -12   3      487.01      527.97     53.43 o 
   1 -12   3      702.97      722.80     42.59 o 
   2 -12   3       60.90       59.40     28.00 o 
   3 -12   3      229.09      248.28     59.42 o 
   4 -12   3     2946.99     3226.29    166.63 o 
   5 -12   3      788.70      842.63     60.45 o 
   6 -12   3      522.35      472.10    165.68 o 
   7 -12   3       12.88      -10.13     51.00 o 
   8 -12   3     1375.69     1317.95     73.96 o 
   9 -12   3      254.45      181.95    113.04 o 
  10 -12   3      128.84       93.49     67.50 o 
  -6 -11   3      271.41      177.58    107.18 o 
  -5 -11   3      342.67      261.72    161.60 o 
  -4 -11   3      312.54      402.44     67.97 o 
  -3 -11   3       57.05       50.74     19.98 o 
  -2 -11   3      742.46      769.62     56.60 o 
  -1 -11   3       29.34       36.07     19.30 o 
   0 -11   3     1729.31     1750.11    100.73 o 
   1 -11   3      255.09      231.76     61.07 o 
   2 -11   3      745.71      786.34     51.60 o 
   3 -11   3      118.56      137.44     43.90 o 
   4 -11   3      430.84      479.96     94.99 o 
   5 -11   3        0.57       24.10     17.24 o 
   6 -11   3      664.68      632.04     41.59 o 
   7 -11   3        2.23       21.76     29.42 o 
   8 -11   3       66.04        8.90     35.76 o 
   9 -11   3      169.76      127.56     64.33 o 
  10 -11   3      123.40       76.32     57.84 o 
  -7 -10   3        0.20      -20.69     52.90 o 
  -6 -10   3       17.83      -13.55     55.71 o 
  -5 -10   3      821.90      924.53    119.44 o 
  -4 -10   3      461.50      507.01     38.22 o 
  -3 -10   3      386.72      428.12     44.01 o 
  -2 -10   3       18.13        6.46     13.53 o 
  -1 -10   3        7.51       33.39     23.04 o 
   0 -10   3     1110.83     1313.20    104.10 o 
   1 -10   3     4300.44     4531.43    175.96 o 
   2 -10   3      396.73      360.49     45.40 o 
   3 -10   3      697.42      667.64     38.88 o 
   4 -10   3      206.29      232.94     68.91 o 
   5 -10   3     1110.57     1172.44     62.94 o 
   6 -10   3     2047.46     2103.83    111.22 o 
   7 -10   3      666.02      672.67    160.22 o 
   8 -10   3       64.18       61.38     37.77 o 
   9 -10   3       26.03       42.07     39.65 o 
  10 -10   3     1002.60      929.43     90.89 o 
  11 -10   3       71.02       57.54     51.81 o 
  -8  -9   3       32.70       19.83     45.64 o 
  -7  -9   3        1.93        6.77     49.85 o 
  -6  -9   3      159.24      154.64     96.20 o 
  -5  -9   3      982.87      975.18    100.67 o 
  -4  -9   3      629.93      580.31     41.34 o 
  -3  -9   3       73.99       83.93     27.49 o 
  -2  -9   3     1316.30     1299.39     77.84 o 
  -1  -9   3      111.06      158.51     46.29 o 
   0  -9   3     2784.20     2846.08     97.73 o 
   1  -9   3       65.76       61.26     28.30 o 
   2  -9   3      210.57      198.15     64.75 o 
   3  -9   3        6.21       -4.94     25.90 o 
   4  -9   3      695.59      722.07     32.26 o 
   5  -9   3       78.68       89.78     29.66 o 
   6  -9   3       48.78       55.68     25.31 o 
   7  -9   3      171.23      143.11     47.61 o 
   8  -9   3      293.05      208.52     96.95 o 
   9  -9   3      158.93       87.55     64.01 o 
  10  -9   3        1.90      -11.08     50.97 o 
  11  -9   3      145.58       88.35     65.74 o 
  -9  -8   3        8.61       36.16     27.80 o 
  -8  -8   3       22.24       30.13     40.15 o 
  -7  -8   3       31.71       20.26     39.00 o 
  -6  -8   3       68.77       56.65     40.95 o 
  -5  -8   3      289.12      234.06     28.37 o 
  -4  -8   3      118.26      142.78     46.22 o 
  -3  -8   3     1065.11     1208.93     76.58 o 
  -2  -8   3      421.49      453.74     31.00 o 
  -1  -8   3     1842.87     1915.61     82.57 o 
   0  -8   3       28.92       30.55     18.44 o 
   1  -8   3      475.34      461.07     45.18 o 
   2  -8   3     3095.78     3165.42    101.63 o 
   3  -8   3     2713.64     2867.64     86.62 o 
   4  -8   3      601.85      644.39     35.91 o 
   5  -8   3       22.77       27.36     16.82 o 
   6  -8   3      278.91      321.51     47.65 o 
   7  -8   3      534.63      532.42     29.94 o 
   8  -8   3      902.76      895.92     58.86 o 
   9  -8   3      165.52      154.55     62.16 o 
  10  -8   3       91.73       62.44     35.41 o 
  11  -8   3       43.80       31.66     29.36 o 
  12  -8   3      100.32       57.26     34.48 o 
  -9  -7   3      212.63       80.43     86.03 o 
  -8  -7   3      202.54      189.43    100.13 o 
  -7  -7   3      420.77      483.10    197.60 o 
  -6  -7   3       68.41       66.53     35.28 o 
  -5  -7   3      250.81      223.65     38.23 o 
  -4  -7   3     2195.64     2339.30    141.92 o 
  -3  -7   3     2189.40     2215.88     80.31 o 
  -2  -7   3     1086.11     1194.18     63.03 o 
  -1  -7   3       95.43      111.56     29.00 o 
   0  -7   3     2058.67     2027.24     73.22 o 
   1  -7   3     1914.78     1938.78     87.31 o 
   2  -7   3     3705.24     3899.70     88.59 o 
   3  -7   3      289.51      307.29     29.94 o 
   4  -7   3     1004.29      986.99     39.38 o 
   5  -7   3     1313.23     1349.12     52.87 o 
   6  -7   3       68.87       71.68     25.88 o 
   7  -7   3      570.36      539.33     41.48 o 
   8  -7   3      139.43      117.11     52.06 o 
   9  -7   3       19.54       31.55     27.70 o 
  10  -7   3      621.02      566.35     76.75 o 
  11  -7   3        3.68       -0.27     51.77 o 
  12  -7   3       33.00       21.60     33.08 o 
 -10  -6   3       43.63       52.51     46.15 o 
  -9  -6   3       15.48       -9.34     33.43 o 
  -8  -6   3       46.60       42.32     37.77 o 
  -7  -6   3        4.85      -34.15     53.20 o 
  -6  -6   3      510.28      549.55     44.26 o 
  -5  -6   3      507.81      548.19     34.91 o 
  -4  -6   3      199.41      224.55     14.78 o 
  -3  -6   3      780.07      794.12     36.49 o 
  -2  -6   3        9.81        9.60      8.07 o 
  -1  -6   3     3741.23     3654.58     84.28 o 
   0  -6   3     1166.25     1010.05     42.43 o 
   1  -6   3     3222.61     3482.90    138.80 o 
   2  -6   3      298.91      334.52     20.62 o 
   3  -6   3      187.16      182.62     18.03 o 
   4  -6   3     5407.42     5456.64    133.31 o 
   5  -6   3     4410.36     4525.88    120.05 o 
   6  -6   3      264.78      245.19     18.91 o 
   7  -6   3       24.43       17.54      8.87 o 
   8  -6   3      474.40      501.27     27.43 o 
   9  -6   3     1151.22     1384.41    213.31 o 
  10  -6   3      103.49      116.92     66.55 o 
  11  -6   3      172.13      116.78     82.40 o 
  12  -6   3        3.07      -16.83     48.48 o 
 -10  -5   3        1.13      -36.07     51.73 o 
  -9  -5   3       59.61       98.77     48.89 o 
  -8  -5   3       24.24      -17.00     54.69 o 
  -7  -5   3     1012.19     1281.20     89.76 o 
  -6  -5   3     2716.23     2755.74    116.47 o 
  -5  -5   3     1610.19     1586.56     73.55 o 
  -4  -5   3     2504.66     2688.49     92.91 o 
  -3  -5   3     1616.32     1535.52     71.41 o 
  -2  -5   3     7938.17     7575.38    231.55 o 
  -1  -5   3     1702.65     1674.12     47.79 o 
   0  -5   3      155.45      169.88     21.11 o 
   1  -5   3      242.26      214.01     14.87 o 
   2  -5   3     7344.79     7695.21    339.19 o 
   3  -5   3     1228.58     1200.09     37.55 o 
   4  -5   3      683.16      664.36     27.52 o 
   5  -5   3        0.45        9.27      8.82 o 
   6  -5   3      583.71      625.27     27.46 o 
   7  -5   3     1112.77     1105.73     56.19 o 
   8  -5   3      219.16      243.57     29.20 o 
   9  -5   3      263.22      216.64     77.21 o 
  10  -5   3       10.64       19.04     33.96 o 
  11  -5   3      188.25      122.89     62.70 o 
  12  -5   3       30.49        3.87     37.37 o 
 -11  -4   3       85.00       65.47     54.80 o 
 -10  -4   3       20.97       37.60     35.46 o 
  -9  -4   3       31.38       14.72     39.04 o 
  -8  -4   3        4.63        6.11     37.18 o 
  -7  -4   3      619.33      662.02     53.70 o 
  -6  -4   3       47.06       31.87     31.95 o 
  -5  -4   3     1649.74     1761.50     73.13 o 
  -4  -4   3      704.98      725.63     25.28 o 
  -3  -4   3     3890.56     3840.70     82.37 o 
  -2  -4   3     1520.62     1744.03     49.64 o 
  -1  -4   3    11805.32    11621.05    302.91 o 
   0  -4   3     1212.90     1124.38     29.60 o 
   1  -4   3     3306.97     3040.80     77.69 o 
   2  -4   3      621.77      601.82     16.71 o 
   3  -4   3     1257.18     1311.25     36.01 o 
   4  -4   3       88.99       84.68     29.18 o 
   5  -4   3     1210.86     1324.92     41.28 o 
   6  -4   3      477.67      524.20     37.49 o 
   7  -4   3     1544.92     1811.50     80.16 o 
   8  -4   3     2214.58     2419.74    149.68 o 
   9  -4   3      595.43      553.35     33.37 o 
  10  -4   3      500.53      464.56     73.80 o 
  11  -4   3      216.07      166.86     97.09 o 
  12  -4   3      176.45      151.25     93.75 o 
 -11  -3   3       11.92        6.37     41.66 o 
 -10  -3   3      393.10      341.74    159.91 o 
  -9  -3   3      530.14      485.83     67.57 o 
  -8  -3   3        8.20       18.96     21.06 o 
  -7  -3   3      211.00      234.63     26.92 o 
  -6  -3   3     1341.47     1354.45     95.61 o 
  -5  -3   3     2999.05     2721.08    197.05 o 
  -4  -3   3     1332.34     1248.31     51.31 o 
  -3  -3   3       14.30       30.25     15.79 o 
  -2  -3   3     1711.34     1602.30     32.60 o 
  -1  -3   3      458.34      356.57     26.12 o 
   0  -3   3     7207.70     6587.05    136.73 o 
   1  -3   3     5748.38     5551.22    107.16 o 
   2  -3   3      506.29      528.74     11.70 o 
   3  -3   3     1891.01     1817.89     38.77 o 
   4  -3   3      486.84      417.99     17.50 o 
   5  -3   3     2872.33     3182.82    126.09 o 
   6  -3   3       63.33       68.67     22.94 o 
   7  -3   3        3.44        1.28     20.02 o 
   8  -3   3     1270.81     1205.37     80.00 o 
   9  -3   3      206.15      161.40     73.94 o 
  10  -3   3        5.51       16.63     19.34 o 
  11  -3   3       95.28      100.24     63.22 o 
  12  -3   3       55.82       35.05     37.53 o 
 -12  -2   3        4.05       15.24     56.05 o 
 -11  -2   3        0.93      -38.92     45.12 o 
 -10  -2   3       70.77       44.53     45.08 o 
  -9  -2   3       27.58       47.35     34.78 o 
  -8  -2   3      109.79       20.51     39.68 o 
  -7  -2   3       22.51       10.59     15.54 o 
  -6  -2   3      302.44      251.37     32.90 o 
  -5  -2   3      170.87      191.33      9.75 o 
  -4  -2   3      380.13      438.37     45.92 o 
  -3  -2   3     2764.75     2862.31     76.06 o 
  -2  -2   3      516.56      510.06     10.85 o 
  -1  -2   3     1863.26     1998.85     26.30 o 
   0  -2   3     9248.00     8179.03    140.07 o 
   1  -2   3      642.72      636.64     15.32 o 
   2  -2   3     5153.56     4674.45     85.35 o 
   3  -2   3      409.28      343.62     10.02 o 
   4  -2   3     4028.99     4389.71    175.11 o 
   5  -2   3       20.29       15.48      9.98 o 
   6  -2   3     1479.66     1113.79    511.97 o 
   7  -2   3       10.31       -1.93     18.95 o 
   8  -2   3      342.66      392.94     46.38 o 
   9  -2   3      321.55      381.74     34.33 o 
  10  -2   3      184.04       44.19     74.32 o 
  11  -2   3       44.85        3.39     31.80 o 
  12  -2   3       60.58       54.16     50.05 o 
 -12  -1   3        6.02      -11.25     87.39 o 
 -11  -1   3        3.34        1.76     30.53 o 
 -10  -1   3       57.98       79.62     48.43 o 
  -9  -1   3     1169.04     1324.95     89.40 o 
  -8  -1   3      750.33      703.58     94.21 o 
  -7  -1   3     1549.31     1465.37     85.36 o 
  -6  -1   3      338.92      340.06     12.98 o 
  -5  -1   3     1029.71      997.22     31.80 o 
  -4  -1   3     8238.48     7110.85    108.97 o 
  -3  -1   3     2388.98     2323.14     45.49 o 
  -2  -1   3     8349.17     7388.44    186.35 o 
  -1  -1   3     2159.25     2281.95     35.00 o 
   0  -1   3    21542.85    18547.69    328.36 o 
   1  -1   3    18140.58    15131.72    159.52 o 
   2  -1   3     8871.25     7991.65    114.02 o 
   3  -1   3      260.34      302.09      9.65 o 
   4  -1   3      144.29      118.93     25.24 o 
   5  -1   3     8237.95     8567.27    415.08 o 
   6  -1   3       17.46       15.79     14.75 o 
   7  -1   3     2897.47     2910.00    293.08 o 
   8  -1   3     1186.26     1173.73     75.42 o 
   9  -1   3        3.20       20.42     16.67 o 
  10  -1   3       92.45       55.24     33.78 o 
  11  -1   3       85.20       32.09     18.74 o 
  12  -1   3        0.00       31.14     75.45 o 
 -12   0   3       26.01       38.70     57.60 o 
 -11   0   3       28.00       20.85     42.23 o 
 -10   0   3       39.37       19.96     35.70 o 
  -9   0   3       39.58       33.44     20.27 o 
  -8   0   3        1.43        0.19     10.34 o 
  -7   0   3       30.72       26.54      8.87 o 
  -6   0   3      108.28      113.83      8.39 o 
  -5   0   3      114.80      121.82     10.07 o 
  -4   0   3      154.07      151.18      8.60 o 
  -3   0   3       34.21       41.75      8.98 o 
  -2   0   3      377.45      381.26     11.06 o 
  -1   0   3     2178.62     2000.67     40.64 o 
   0   0   3     2263.97     2079.80     55.15 o 
   1   0   3     1502.82     1410.10     20.93 o 
   2   0   3        2.62        4.81      5.80 o 
   3   0   3      513.55      540.24     16.59 o 
   4   0   3     2568.31     2738.01     62.38 o 
   5   0   3     1325.00     1366.04     44.53 o 
   6   0   3      351.41      413.85     42.55 o 
   7   0   3        0.10       12.59     15.69 o 
   8   0   3       28.88       30.87     23.01 o 
   9   0   3      392.50      436.81     65.87 o 
  10   0   3      480.53      497.75     52.91 o 
  11   0   3        1.28       -4.39     22.68 o 
  12   0   3        2.62       19.03     45.99 o 
 -12   1   3       81.80       75.51     84.19 o 
 -11   1   3      373.22      341.87    244.91 o 
 -10   1   3       72.07       39.28     24.53 o 
  -9   1   3       73.12       72.43     33.07 o 
  -8   1   3      492.35      507.75     39.81 o 
  -7   1   3     3633.55     3813.62    141.60 o 
  -6   1   3     1888.22     1941.26     53.35 o 
  -5   1   3     1610.89     1610.74     40.67 o 
  -4   1   3     1907.84     1849.45     36.65 o 
  -3   1   3     1121.66     1105.45     17.75 o 
  -2   1   3    10927.53     9676.78     93.82 o 
   0   1   3      962.31      930.69     13.85 o 
   1   1   3     4529.24     4247.29     31.05 o 
   2   1   3    13680.67    12949.86    219.02 o 
   3   1   3     1294.95     1263.68     29.99 o 
   4   1   3     7647.70     7796.19    192.25 o 
   5   1   3     1917.29     2230.08     84.88 o 
   6   1   3       59.01       76.41     26.68 o 
   7   1   3     3983.65     4417.52    142.33 o 
   8   1   3      192.08       65.19     57.66 o 
   9   1   3      140.72      104.87     61.10 o 
  10   1   3        3.02        9.17     13.35 o 
  11   1   3       97.26       57.03     34.91 o 
 -12   2   3       35.29       34.11     60.34 o 
 -11   2   3        7.95      -39.39     86.53 o 
 -10   2   3      168.88       99.74     46.87 o 
  -9   2   3       64.05       35.07     16.46 o 
  -8   2   3        0.02        4.05      8.81 o 
  -7   2   3       39.83       34.45     11.31 o 
  -6   2   3      148.59      161.43      9.71 o 
  -5   2   3      724.63      777.57     20.57 o 
  -4   2   3      218.85      251.03      6.99 o 
  -3   2   3     1770.59     1758.93     25.93 o 
  -2   2   3     7153.13     6799.35    129.96 o 
  -1   2   3     9627.96     8827.33    127.46 o 
   0   2   3      206.80      196.70     10.15 o 
   1   2   3      699.72      642.14     10.55 o 
   2   2   3     4693.08     4745.14     72.88 o 
   3   2   3        3.29        8.45      6.47 o 
   4   2   3       15.52       15.22     10.74 o 
   5   2   3        5.66       12.70     12.02 o 
   6   2   3     3055.21     3187.80    109.22 o 
   7   2   3      237.53      285.50    105.79 o 
   8   2   3       38.29       53.37     28.87 o 
   9   2   3       10.92        5.98     19.08 o 
  10   2   3       24.49       14.60     19.96 o 
  11   2   3       74.83       61.09     46.65 o 
 -12   3   3       88.08       42.92     71.85 o 
 -11   3   3      883.66      836.21    102.83 o 
 -10   3   3      370.97      279.96     77.76 o 
  -9   3   3      560.92      534.61     23.12 o 
  -8   3   3        3.07        1.15      6.04 o 
  -7   3   3       57.85       56.19     19.56 o 
  -6   3   3     3033.02     2990.10     78.95 o 
  -5   3   3     3946.74     3773.38     66.87 o 
  -4   3   3     3346.64     3270.77    112.68 o 
  -3   3   3      123.47      130.64      6.05 o 
  -2   3   3       24.14       22.97      7.63 o 
  -1   3   3     5198.27     4842.23    130.41 o 
   0   3   3    11831.85    10751.55    274.93 o 
   1   3   3     1129.38     1047.04     26.31 o 
   2   3   3      247.59      293.52     17.85 o 
   3   3   3       18.86       27.10     12.40 o 
   4   3   3     2457.10     2747.34     89.45 o 
   5   3   3     1208.75     1285.27     64.91 o 
   6   3   3     2007.10     2069.87     83.68 o 
   7   3   3      499.06      495.09     36.46 o 
   8   3   3      549.17      592.07     42.92 o 
   9   3   3       69.38       63.91     30.47 o 
  10   3   3        1.44        1.26     33.45 o 
  11   3   3        7.66       40.26     42.48 o 
 -12   4   3       76.84       52.78     50.51 o 
 -11   4   3      145.18      105.16     56.05 o 
 -10   4   3      119.07       78.68     43.02 o 
  -9   4   3       81.40       58.12     35.89 o 
  -8   4   3      213.46      207.69     86.46 o 
  -7   4   3      909.93      979.73     57.29 o 
  -6   4   3       27.88       10.99     12.88 o 
  -5   4   3      227.97      280.56     25.85 o 
  -4   4   3       12.04        9.08     10.35 o 
  -3   4   3     9841.60     9724.06     83.23 o 
  -2   4   3     3044.47     3164.85     61.68 o 
  -1   4   3     1020.50     1046.48     25.07 o 
   0   4   3      490.78      525.43     13.47 o 
   1   4   3      608.28      648.92     20.10 o 
   2   4   3      133.49      141.10      9.49 o 
   3   4   3      830.76      891.80     34.58 o 
   4   4   3      841.09      994.96     64.44 o 
   5   4   3       87.30       79.59     30.64 o 
   6   4   3      626.42      597.92     39.11 o 
   7   4   3      500.65      453.85     36.98 o 
   8   4   3       96.86      104.81     36.43 o 
   9   4   3      134.88      104.01     43.83 o 
  10   4   3       32.42       48.81     38.65 o 
 -12   5   3      159.62       65.88     81.78 o 
 -11   5   3       10.45       -5.25     42.00 o 
 -10   5   3      150.90      102.62     47.76 o 
  -9   5   3     1160.96     1132.33    123.89 o 
  -8   5   3     2401.98     2318.65    118.76 o 
  -7   5   3     4009.64     4095.08    160.32 o 
  -6   5   3      838.29      809.48     72.31 o 
  -5   5   3     1472.15     1542.64     77.64 o 
  -4   5   3    11562.52    11030.82    147.46 o 
  -3   5   3     3421.75     3319.34     55.56 o 
  -2   5   3     1653.33     1690.39     41.65 o 
  -1   5   3        5.40       30.20      8.02 o 
   0   5   3     5609.83     5544.17    148.93 o 
   1   5   3     4449.86     4405.66    127.85 o 
   2   5   3     4450.54     4435.96    118.27 o 
   3   5   3      498.78      552.51     16.91 o 
   4   5   3      174.42      177.35     26.06 o 
   5   5   3     1227.64     1322.66     85.28 o 
   6   5   3      203.98      261.31     77.58 o 
   7   5   3      970.93     1044.07     65.07 o 
   8   5   3       14.35       12.88     16.99 o 
   9   5   3       66.11       48.97     32.10 o 
  10   5   3       88.91       74.15     42.04 o 
 -12   6   3       83.25       77.16     59.28 o 
 -11   6   3      106.97      129.82     64.32 o 
 -10   6   3       77.37       52.85     36.38 o 
  -9   6   3      310.90      230.05     87.90 o 
  -8   6   3      191.81      152.88     67.75 o 
  -7   6   3      213.93      192.52     88.18 o 
  -6   6   3      958.09      979.89     65.93 o 
  -5   6   3      405.63      399.41     33.25 o 
  -4   6   3      318.08      309.07     10.45 o 
  -3   6   3      390.84      467.03     11.41 o 
  -2   6   3      738.49      817.12     23.09 o 
  -1   6   3      226.62      257.99     15.21 o 
   0   6   3      670.40      685.18     23.65 o 
   1   6   3      311.81      362.57     11.93 o 
   2   6   3       18.63       32.27     13.19 o 
   3   6   3      142.62      181.07     15.51 o 
   4   6   3      338.00      335.00     24.52 o 
   5   6   3      126.21      145.13     58.51 o 
   6   6   3      127.33      113.81     38.73 o 
   7   6   3      108.20      135.25     68.41 o 
   8   6   3      290.05      201.63    100.72 o 
   9   6   3       15.07       18.32     26.29 o 
 -12   7   3      226.52      133.09     95.49 o 
 -11   7   3      437.34      249.98    185.18 o 
 -10   7   3      266.13      222.55    121.61 o 
  -9   7   3       75.47       90.07     54.16 o 
  -8   7   3      188.99      233.48     92.17 o 
  -7   7   3     3144.62     3554.09    167.57 o 
  -6   7   3     2756.83     2820.63    116.36 o 
  -5   7   3      866.06      933.96     56.62 o 
  -4   7   3      453.19      471.74     14.51 o 
  -3   7   3     2984.90     2974.34     72.78 o 
  -2   7   3     4245.62     3991.01    123.59 o 
  -1   7   3     6321.24     5946.50    190.28 o 
   0   7   3      950.72      940.57     35.12 o 
   1   7   3     1347.55     1394.07     56.64 o 
   2   7   3     3191.42     3500.06    138.17 o 
   3   7   3     1367.47     1421.14     75.50 o 
   4   7   3     1550.02     1661.29     73.76 o 
   5   7   3        9.79        6.29     22.78 o 
   6   7   3       51.41       47.07     20.44 o 
   7   7   3      484.20      439.04     37.33 o 
   8   7   3      176.85      165.27    120.87 o 
   9   7   3        2.03        8.78     53.05 o 
 -12   8   3        3.08      -34.00     42.03 o 
 -11   8   3        2.70       13.34     39.77 o 
 -10   8   3      141.78      118.14     59.15 o 
  -9   8   3      449.65      383.70    166.23 o 
  -8   8   3      363.78      279.90    108.77 o 
  -7   8   3      596.08      601.97     80.11 o 
  -6   8   3      248.03      247.15     72.13 o 
  -5   8   3       21.91       21.64      6.80 o 
  -4   8   3      114.46      113.52     12.88 o 
  -3   8   3       13.67       12.30      6.98 o 
  -2   8   3      228.69      194.76     19.48 o 
  -1   8   3       79.43       89.31     25.88 o 
   0   8   3       23.68       14.19     11.57 o 
   1   8   3       25.43       28.82     11.20 o 
   2   8   3      234.10      246.42     20.29 o 
   3   8   3      273.83      272.29     33.67 o 
   4   8   3      147.47      120.37     50.81 o 
   5   8   3        0.52       13.90     16.45 o 
   6   8   3      205.84      156.31     68.01 o 
   7   8   3      208.63      185.11    118.84 o 
   8   8   3        5.45      -32.46     90.65 o 
 -12   9   3       88.67       38.45     33.10 o 
 -11   9   3       73.85       43.94     38.24 o 
 -10   9   3      430.50      320.69    137.91 o 
  -9   9   3      830.20      798.15     59.60 o 
  -8   9   3      371.66      349.78    145.60 o 
  -7   9   3       77.73       73.51     26.36 o 
  -6   9   3     3018.52     3203.44    176.07 o 
  -5   9   3      930.74      998.17     51.08 o 
  -4   9   3     4116.03     4010.61    275.50 o 
  -3   9   3      142.42       96.80     29.43 o 
  -2   9   3      948.95      904.27     83.12 o 
  -1   9   3      850.68      782.71     69.37 o 
   0   9   3     3167.11     3144.58    133.65 o 
   1   9   3      637.91      610.02     40.47 o 
   2   9   3       14.73       33.17     14.33 o 
   3   9   3       16.02        8.32     10.39 o 
   4   9   3      498.07      480.67     34.04 o 
   5   9   3     1374.67     1422.40    109.01 o 
   6   9   3       29.90        7.68     44.13 o 
   7   9   3        5.46       39.03     54.86 o 
 -11  10   3        2.23       -6.25     34.13 o 
 -10  10   3      101.87       63.98     59.60 o 
  -9  10   3      560.47      551.67     66.62 o 
  -8  10   3      174.27      178.18     67.64 o 
  -7  10   3      250.98      213.59    119.83 o 
  -6  10   3        3.23       18.12     25.60 o 
  -5  10   3      342.27      320.99     23.94 o 
  -4  10   3        6.16       11.72     11.61 o 
  -3  10   3     1041.34      876.69    112.89 o 
  -2  10   3        6.51       14.12     10.57 o 
  -1  10   3      358.13      367.27     44.73 o 
   0  10   3       15.36        7.59     10.03 o 
   1  10   3        1.39       16.42     14.33 o 
   2  10   3       27.81       39.37     24.70 o 
   3  10   3      123.03      135.41     74.21 o 
   4  10   3      153.76      141.30     77.79 o 
   5  10   3        5.72        4.36     27.56 o 
   6  10   3       97.48       36.02     53.56 o 
 -11  11   3      320.57      144.06     94.53 o 
 -10  11   3       24.06       21.25     28.35 o 
  -9  11   3      670.87      794.35     82.78 o 
  -8  11   3      447.68      420.58     92.78 o 
  -7  11   3     1005.30     1037.19     71.74 o 
  -6  11   3      178.64      137.55     73.81 o 
  -5  11   3       62.86       39.73     32.71 o 
  -4  11   3     3478.11     3155.55    278.08 o 
  -3  11   3     1506.80     1486.24    139.42 o 
  -2  11   3      889.90      912.20     40.33 o 
  -1  11   3       47.84       58.09     43.14 o 
   0  11   3     1296.48     1544.52    122.42 o 
   1  11   3     2521.36     2699.11    146.19 o 
   2  11   3      440.34      469.69    207.26 o 
   3  11   3       35.22       32.92     33.85 o 
   4  11   3       14.43       22.03     52.07 o 
   5  11   3      348.75      277.51    166.50 o 
 -10  12   3      361.73      350.10    104.29 o 
  -9  12   3      121.79       77.84     51.20 o 
  -8  12   3        0.15       21.71     26.94 o 
  -7  12   3      325.98      248.19    128.30 o 
  -6  12   3      477.87      435.85     50.59 o 
  -5  12   3       38.51       38.88     28.11 o 
  -4  12   3      215.86      128.52     77.36 o 
  -3  12   3        1.89       15.86     23.22 o 
  -2  12   3       46.44       15.02     29.25 o 
  -1  12   3      673.80      604.12    145.67 o 
   0  12   3       80.16       43.77     39.93 o 
   1  12   3      189.80      213.84    104.72 o 
   2  12   3       10.19       20.07     35.07 o 
   3  12   3       28.97       12.07     49.76 o 
   4  12   3        1.38      -20.82     51.37 o 
  -9  13   3        7.07       36.75     58.46 o 
  -8  13   3        9.51       26.29     77.52 o 
  -7  13   3      644.94      707.36     98.87 o 
  -6  13   3      798.60      839.87    109.23 o 
  -5  13   3      812.00      685.72    426.32 o 
  -4  13   3       41.58       53.67     66.97 o 
  -3  13   3      338.79      260.09    131.30 o 
  -2  13   3     3449.16     3459.20    312.77 o 
  -1  13   3      659.15      724.57     76.02 o 
   0  13   3        6.96       24.96     30.04 o 
   1  13   3      165.79      111.30     72.72 o 
   2  13   3      195.55      147.62     79.46 o 
   3  13   3      631.24      562.04     84.93 o 
  -8  14   3      296.23      328.08    242.74 o 
  -7  14   3      138.57      123.91    174.81 o 
  -6  14   3       87.21       72.61     80.86 o 
  -5  14   3       50.03       41.50     64.13 o 
  -4  14   3      109.25       45.69     62.84 o 
  -3  14   3      119.04       96.43     82.87 o 
  -2  14   3      138.76      108.11     54.86 o 
  -1  14   3      138.69       92.06     60.49 o 
   0  14   3       54.05       49.24     35.26 o 
   1  14   3        2.47       27.06     53.03 o 
  -5  15   3      408.72      276.45    296.94 o 
  -4  15   3      120.91       93.59    124.40 o 
  -3  15   3      122.62      158.81     88.08 o 
  -2  15   3      261.99      250.95    120.11 o 
   1 -15   4      126.10       71.44     50.20 o 
   2 -15   4      711.93      728.50     51.89 o 
   3 -15   4      908.85      949.32     61.25 o 
   4 -15   4      107.59       70.83     42.72 o 
   5 -15   4        1.92       -5.33     36.83 o 
  -2 -14   4       24.15        4.25     56.44 o 
  -1 -14   4       18.57       10.75     28.88 o 
   0 -14   4        0.36       11.08     34.22 o 
   1 -14   4      148.00      145.58     60.25 o 
   2 -14   4        5.51       24.62     35.09 o 
   3 -14   4       84.93       70.55     33.66 o 
   4 -14   4        2.20       -1.09     28.52 o 
   5 -14   4       90.35       89.36     58.89 o 
   6 -14   4       35.22       19.86     44.62 o 
   7 -14   4       81.26       45.02     43.90 o 
  -3 -13   4       72.99       59.48     44.22 o 
  -2 -13   4      249.19      279.77    129.71 o 
  -1 -13   4      659.71      637.06     50.20 o 
   0 -13   4      541.69      509.26     49.19 o 
   1 -13   4      770.41      679.34     70.87 o 
   2 -13   4      132.63      101.79     42.86 o 
   3 -13   4      761.24      747.53     46.03 o 
   4 -13   4     1055.62     1077.69     62.78 o 
   5 -13   4      545.49      425.34    216.44 o 
   6 -13   4      591.35      430.15    199.89 o 
   7 -13   4      429.92      309.68    156.41 o 
   8 -13   4      477.07      318.08    149.33 o 
  -5 -12   4        4.99        8.71     33.75 o 
  -4 -12   4      165.95      106.13     84.24 o 
  -3 -12   4        7.05       25.29     34.48 o 
  -2 -12   4     1050.12      963.58     47.06 o 
  -1 -12   4      118.54       81.67     34.87 o 
   0 -12   4      349.92      378.41    108.81 o 
   1 -12   4      163.61      146.14     47.26 o 
   2 -12   4       97.94       97.14     32.41 o 
   3 -12   4      735.20      691.75     66.17 o 
   4 -12   4        5.84       28.76     21.03 o 
   5 -12   4     1026.29      978.54     57.67 o 
   6 -12   4       31.51       16.45     42.14 o 
   7 -12   4       10.46       25.99     33.93 o 
   8 -12   4      138.83      102.60     74.57 o 
   9 -12   4      153.04      134.09     91.44 o 
  -6 -11   4      102.02       18.77     58.44 o 
  -5 -11   4      621.82      762.48    112.29 o 
  -4 -11   4      357.99      303.79    130.07 o 
  -3 -11   4      660.92      675.92     55.66 o 
  -2 -11   4       98.64      111.96     44.67 o 
  -1 -11   4      712.63      729.40     40.90 o 
   0 -11   4     2427.48     2495.67    127.03 o 
   1 -11   4     1520.22     1664.38    117.11 o 
   2 -11   4      147.79      188.07     48.95 o 
   3 -11   4      416.39      399.35    113.55 o 
   4 -11   4     1484.57     1545.92     85.37 o 
   5 -11   4      558.48      644.66     54.32 o 
   6 -11   4      958.21     1009.62     56.50 o 
   7 -11   4       43.50       39.26     47.36 o 
   8 -11   4      203.55      176.76     65.66 o 
   9 -11   4      209.46      153.46     87.38 o 
  10 -11   4      252.20      169.70    105.03 o 
  -7 -10   4       28.58       59.91     44.21 o 
  -6 -10   4      332.28      247.32    115.06 o 
  -5 -10   4      332.43      281.01    125.77 o 
  -4 -10   4      334.53      365.98    149.25 o 
  -3 -10   4      438.04      406.98     39.50 o 
  -2 -10   4      576.25      612.99     45.22 o 
  -1 -10   4      552.83      511.90     35.93 o 
   0 -10   4      785.36      772.36     41.29 o 
   1 -10   4       40.22       36.16     25.36 o 
   2 -10   4      581.94      584.91     37.49 o 
   3 -10   4       33.01       27.86     24.00 o 
   4 -10   4     1271.84     1307.17     72.63 o 
   5 -10   4       50.24       70.83     30.00 o 
   6 -10   4      118.63      110.41     39.13 o 
   7 -10   4      407.26      357.22    125.45 o 
   8 -10   4       12.90       22.34     21.99 o 
   9 -10   4      227.36      140.92     60.41 o 
  10 -10   4       18.68       10.47     36.52 o 
  11 -10   4       99.34       69.43     57.67 o 
  -8  -9   4      238.26      150.45     78.18 o 
  -7  -9   4       82.36      108.04     61.91 o 
  -6  -9   4      270.08      187.92    109.97 o 
  -5  -9   4      157.89      131.49     67.97 o 
  -4  -9   4        5.84        4.29     14.54 o 
  -3  -9   4     2451.69     2551.35    139.10 o 
  -2  -9   4      647.50      707.79     42.28 o 
  -1  -9   4      800.63      783.13     51.31 o 
   0  -9   4       81.26       84.02     37.22 o 
   1  -9   4      352.33      385.87     35.22 o 
   2  -9   4     3537.60     3730.52    122.66 o 
   3  -9   4     4787.48     4937.04    195.77 o 
   4  -9   4       65.39       65.33     21.31 o 
   5  -9   4       48.23       47.60     22.32 o 
   6  -9   4      594.33      657.17     38.04 o 
   7  -9   4      347.46      383.13     34.28 o 
   8  -9   4     1676.74     1728.64    134.50 o 
   9  -9   4       80.43       52.11     54.93 o 
  10  -9   4        9.19       15.85     43.70 o 
  11  -9   4       93.72       56.12     64.31 o 
  -8  -8   4      353.98      283.21    132.51 o 
  -7  -8   4      283.35      190.48     82.07 o 
  -6  -8   4       38.38       34.08     40.71 o 
  -5  -8   4      168.96      133.08     59.69 o 
  -4  -8   4     1211.83     1311.76     78.66 o 
  -3  -8   4     1249.03     1416.73     73.86 o 
  -2  -8   4      402.04      507.79     52.32 o 
  -1  -8   4       67.80       77.10     28.97 o 
   0  -8   4      605.93      572.26     34.52 o 
   1  -8   4     1679.10     1798.66     76.85 o 
   2  -8   4      341.22      379.31     52.56 o 
   3  -8   4       41.39       40.64     22.69 o 
   4  -8   4      174.37      172.57     55.23 o 
   5  -8   4      140.03      143.11     33.45 o 
   6  -8   4      278.54      301.09     29.57 o 
   7  -8   4       51.33       53.80     29.22 o 
   8  -8   4        4.14       16.50      9.15 o 
   9  -8   4      261.27      203.51    106.23 o 
  10  -8   4       51.88       23.75     29.46 o 
  11  -8   4        0.05       -8.22     46.34 o 
  -9  -7   4       73.27       51.96     64.48 o 
  -8  -7   4       16.02       26.39     34.45 o 
  -7  -7   4        9.70       22.39     43.47 o 
  -6  -7   4      486.18      510.98    242.14 o 
  -5  -7   4       56.79       66.69     30.15 o 
  -4  -7   4     1621.82     1512.40     92.09 o 
  -3  -7   4       87.17       92.22     31.12 o 
  -2  -7   4      497.38      463.79     28.87 o 
  -1  -7   4     5507.28     5768.89    176.19 o 
   0  -7   4     2222.47     2311.03     76.62 o 
   1  -7   4     1680.74     1873.92     76.57 o 
   2  -7   4      247.07      267.05     32.36 o 
   3  -7   4     1631.65     1715.90     77.10 o 
   4  -7   4     3424.28     3560.09    105.81 o 
   5  -7   4     2861.46     3021.63     97.99 o 
   6  -7   4        6.17        1.90     10.93 o 
   7  -7   4        3.19       10.32     16.63 o 
   8  -7   4      585.46      573.96     29.71 o 
   9  -7   4      296.79      237.15    115.06 o 
  10  -7   4      395.24      556.10    111.70 o 
  11  -7   4        0.88       13.89     43.56 o 
  12  -7   4        2.08      -31.07     52.84 o 
 -10  -6   4      111.35       68.66     55.21 o 
  -9  -6   4      134.75      121.71     71.96 o 
  -8  -6   4      346.04      310.90    166.06 o 
  -7  -6   4     1416.49     1582.24    130.21 o 
  -6  -6   4       68.64       45.79     29.67 o 
  -5  -6   4      216.35      215.31     27.48 o 
  -4  -6   4      102.73      100.13     32.89 o 
  -3  -6   4      636.16      614.05     27.48 o 
  -2  -6   4     5750.34     5477.17    138.61 o 
  -1  -6   4       97.57      137.75     34.67 o 
   0  -6   4      502.12      583.93     30.00 o 
   1  -6   4      631.56      660.70     31.66 o 
   2  -6   4      807.68      746.04     32.38 o 
   3  -6   4      898.17      960.28     45.21 o 
   4  -6   4     1606.99     1877.34     75.30 o 
   5  -6   4      510.44      581.53     32.73 o 
   6  -6   4      985.36     1057.36     65.45 o 
   7  -6   4      610.66      622.13     33.83 o 
   8  -6   4       90.34       94.22     46.00 o 
   9  -6   4      136.42      151.21     74.15 o 
  10  -6   4      256.23      214.78    106.34 o 
  11  -6   4        3.24        0.35     44.57 o 
  12  -6   4        6.65       12.52     38.70 o 
 -10  -5   4       12.70       16.30     31.26 o 
  -9  -5   4      208.79      193.71     76.95 o 
  -8  -5   4        4.19       22.37     46.28 o 
  -7  -5   4       70.11       24.17     32.63 o 
  -6  -5   4      612.50      634.00    106.95 o 
  -5  -5   4      258.34      270.48     17.92 o 
  -4  -5   4     1109.61     1090.25     39.94 o 
  -3  -5   4     1369.78     1420.23     71.45 o 
  -2  -5   4       20.06       33.09     11.46 o 
  -1  -5   4     2929.74     3013.14     81.05 o 
   0  -5   4      543.84      416.45     19.93 o 
   1  -5   4     2861.50     2871.42     93.15 o 
   2  -5   4     2300.49     2391.60     69.00 o 
   3  -5   4      113.82       88.61     27.44 o 
   4  -5   4      496.14      498.11     31.91 o 
   5  -5   4      695.21      757.93     23.85 o 
   6  -5   4     1931.56     2176.89     75.86 o 
   7  -5   4     2799.06     3072.17    140.12 o 
   8  -5   4      159.07      115.30     53.15 o 
   9  -5   4      253.26      219.30     89.10 o 
  10  -5   4      230.62      213.00     97.06 o 
  11  -5   4      176.69      168.36     71.00 o 
  12  -5   4        1.71      -49.24     49.24 o 
 -11  -4   4      149.65      116.68    115.73 o 
 -10  -4   4      897.39      890.74    171.62 o 
  -9  -4   4        4.60       14.01     28.63 o 
  -8  -4   4      353.20      312.79    117.03 o 
  -7  -4   4      606.25      724.49     70.00 o 
  -6  -4   4     1443.33     1549.01    110.42 o 
  -5  -4   4     3390.74     3657.43    322.77 o 
  -4  -4   4      694.88      722.71     20.10 o 
  -3  -4   4     1023.07     1056.26     32.37 o 
  -2  -4   4     5361.51     5074.54    168.59 o 
  -1  -4   4     3418.60     3114.18     68.45 o 
   0  -4   4     2955.86     2812.54     86.13 o 
   1  -4   4     1293.53     1281.80     31.58 o 
   2  -4   4      233.46      269.82     16.22 o 
   3  -4   4      129.41      113.20     33.42 o 
   4  -4   4     6151.57     6373.58    128.11 o 
   5  -4   4      233.88      214.96     24.70 o 
   6  -4   4      286.52      260.58     33.14 o 
   7  -4   4      391.22      396.87     34.99 o 
   8  -4   4       47.33       51.42     26.78 o 
   9  -4   4      526.93      510.69     61.40 o 
  10  -4   4        8.90        7.90     19.69 o 
  11  -4   4       39.52       55.24     48.82 o 
  12  -4   4      110.54       81.36     63.94 o 
 -11  -3   4        3.13       39.91     31.57 o 
 -10  -3   4      583.16      383.64    211.36 o 
  -9  -3   4      123.24      113.83     65.31 o 
  -8  -3   4      470.61      512.56     67.36 o 
  -7  -3   4      585.48      642.63     52.82 o 
  -6  -3   4       10.02       24.22     23.81 o 
  -5  -3   4       54.85       44.42     27.74 o 
  -4  -3   4       19.62       13.69     19.87 o 
  -3  -3   4     2036.19     2015.21     63.35 o 
  -2  -3   4      986.04      885.21     25.45 o 
  -1  -3   4     2162.61     2342.15     37.52 o 
   0  -3   4       32.78       32.02      9.49 o 
   1  -3   4       75.57       67.36     15.58 o 
   2  -3   4     3130.84     3013.21     63.92 o 
   3  -3   4     3889.65     4150.96    170.37 o 
   4  -3   4     2880.93     3420.01     79.65 o 
   5  -3   4      534.64      529.56     30.58 o 
   6  -3   4      385.72      399.75     30.92 o 
   7  -3   4     3583.79     3858.80    144.40 o 
   8  -3   4      305.52      358.54     35.49 o 
   9  -3   4      100.43       89.08     38.43 o 
  10  -3   4      120.04      101.68     51.46 o 
  11  -3   4      186.82      105.81    116.26 o 
  12  -3   4       50.26       25.72     32.22 o 
 -11  -2   4       91.60       18.40     42.88 o 
 -10  -2   4      340.67      391.79     63.39 o 
  -9  -2   4      174.73      204.96    116.67 o 
  -8  -2   4     1148.10     1283.05     97.53 o 
  -7  -2   4     1073.70     1040.64     76.72 o 
  -6  -2   4       38.88       39.84     25.22 o 
  -5  -2   4     2224.33     2249.20     99.09 o 
  -4  -2   4     7023.53     6827.91    538.24 o 
  -3  -2   4     3855.91     3759.58     59.45 o 
  -2  -2   4     6101.86     5931.11     85.07 o 
  -1  -2   4     4872.37     4181.43     65.20 o 
   0  -2   4     3762.12     3733.96     77.72 o 
   1  -2   4     8569.94     7541.69    166.62 o 
   2  -2   4      812.87      750.87     18.73 o 
   3  -2   4       62.08       77.80     20.24 o 
   4  -2   4     1090.75     1213.21     37.88 o 
   5  -2   4      333.99      308.29     29.00 o 
   6  -2   4      520.95      535.22     35.81 o 
   7  -2   4       14.57       11.93     16.28 o 
   8  -2   4       35.49       37.40     20.37 o 
   9  -2   4       13.78       10.68     25.80 o 
  10  -2   4      468.86      359.03     53.66 o 
  11  -2   4       36.26       13.67     26.63 o 
  12  -2   4       52.07       44.37     42.88 o 
 -12  -1   4        9.45       26.82     36.09 o 
 -11  -1   4        5.24       -3.96     28.57 o 
 -10  -1   4       16.58       13.34     42.56 o 
  -9  -1   4       22.69       49.24     32.47 o 
  -8  -1   4       39.17       21.03     10.10 o 
  -7  -1   4        5.04        0.38      3.72 o 
  -6  -1   4      279.21      265.37     27.41 o 
  -5  -1   4      784.77      844.23     52.47 o 
  -4  -1   4     1827.77     1841.48     62.07 o 
  -3  -1   4       27.05       23.26     10.09 o 
  -2  -1   4     1877.75     1871.07     26.57 o 
  -1  -1   4     8963.45     8489.63    123.49 o 
   0  -1   4     1337.36     1207.69     18.56 o 
   1  -1   4     2237.59     2143.58     70.18 o 
   2  -1   4      343.43      335.64      9.49 o 
   3  -1   4     1574.98     1524.36    167.08 o 
   4  -1   4     6070.99     6168.37    159.51 o 
   5  -1   4      843.47      838.41     39.85 o 
   6  -1   4      315.17      303.23     39.36 o 
   7  -1   4       18.07      -13.18     25.20 o 
   8  -1   4      106.44       66.19     32.57 o 
   9  -1   4      211.95      189.43     52.99 o 
  10  -1   4      234.01      179.95     71.27 o 
  11  -1   4       22.75       22.70     28.26 o 
  12  -1   4      213.38      162.70    141.43 o 
 -12   0   4       21.64       46.19     81.75 o 
 -11   0   4      162.99       84.75     92.44 o 
 -10   0   4        2.58       -4.29     32.34 o 
  -9   0   4      164.94      201.00     80.79 o 
  -8   0   4      636.71      634.86     60.76 o 
  -7   0   4      985.16      951.65     41.61 o 
  -6   0   4     2186.17     2239.77    108.13 o 
  -5   0   4     1906.43     1842.50     87.71 o 
  -4   0   4     5921.85     5535.50    172.60 o 
  -3   0   4      815.07      703.25     16.11 o 
  -2   0   4    15295.65    13223.49     81.93 o 
  -1   0   4       76.80       61.07      7.06 o 
   0   0   4     3497.98     3272.97     79.68 o 
   1   0   4     2911.67     2786.19     72.87 o 
   2   0   4     5476.31     5237.85    113.48 o 
   3   0   4    10781.18    10803.86    352.31 o 
   4   0   4       58.67       16.21     14.48 o 
   5   0   4     2311.94     2544.10     94.28 o 
   6   0   4       35.99       27.37     17.92 o 
   7   0   4      179.56      217.58     65.97 o 
   8   0   4      152.33      108.52     42.79 o 
   9   0   4       17.15       10.20     20.60 o 
  10   0   4      371.90      248.24    130.12 o 
  11   0   4       12.34       -5.68     20.76 o 
 -12   1   4       11.66       19.20     53.90 o 
 -11   1   4       19.14        9.24     52.09 o 
 -10   1   4       69.61       59.29     35.90 o 
  -9   1   4       45.09       24.70     20.47 o 
  -8   1   4        0.64       -3.69     15.31 o 
  -7   1   4        9.77        4.67      8.30 o 
  -6   1   4        2.07        9.42      5.19 o 
  -5   1   4      413.26      425.52     14.01 o 
  -4   1   4       52.41       47.51     11.31 o 
  -3   1   4       95.55      111.79      6.39 o 
  -2   1   4        2.55        6.70      5.90 o 
  -1   1   4      817.83      966.48     15.76 o 
   0   1   4     3896.93     3826.25     51.25 o 
   1   1   4     4298.31     3906.20     59.82 o 
   2   1   4       51.18       32.70     10.13 o 
   3   1   4      303.97      326.63     12.93 o 
   4   1   4       13.25       36.32     13.35 o 
   5   1   4      478.37      433.17     25.18 o 
   6   1   4     1402.77     1560.24     66.95 o 
   7   1   4      520.97      599.20     39.88 o 
   8   1   4       32.63       38.84     22.68 o 
   9   1   4       32.75       18.43     23.26 o 
  10   1   4      242.53      165.09     80.14 o 
  11   1   4       41.54       39.37     23.12 o 
 -12   2   4        5.24       -6.83     88.41 o 
 -11   2   4      643.28      535.48    240.82 o 
 -10   2   4      102.84      137.40     64.86 o 
  -9   2   4      616.02      558.90     39.42 o 
  -8   2   4      410.04      345.92     28.04 o 
  -7   2   4      164.74      160.16     19.27 o 
  -6   2   4     4880.69     4902.64    207.60 o 
  -5   2   4     6389.35     5598.33    161.10 o 
  -4   2   4     3667.06     3636.81     64.41 o 
  -3   2   4     1706.32     1973.30     39.50 o 
  -2   2   4    13661.71    12181.85    140.60 o 
  -1   2   4     8220.01     7778.86     51.15 o 
   0   2   4     9107.67     8335.33     63.68 o 
   1   2   4      591.34      565.06      9.41 o 
   2   2   4       53.77       99.99     12.55 o 
   3   2   4     4065.85     4040.07    108.41 o 
   4   2   4     1127.10     1060.25     37.54 o 
   5   2   4      343.49      370.96     23.23 o 
   6   2   4      476.01      415.84    123.95 o 
   7   2   4        6.62       10.39     17.08 o 
   8   2   4      265.26      223.37     69.26 o 
   9   2   4      772.90      706.64     66.68 o 
  10   2   4        3.38       10.31     23.35 o 
  11   2   4       66.96        7.54     35.69 o 
 -12   3   4       96.12       88.02    104.94 o 
 -11   3   4       64.07       91.35     65.52 o 
 -10   3   4      130.28       76.19     45.83 o 
  -9   3   4       85.53       88.08     49.93 o 
  -8   3   4      245.19      238.20     12.03 o 
  -7   3   4      176.33      163.64     19.97 o 
  -6   3   4      538.95      585.69     16.70 o 
  -5   3   4       13.07       20.39      6.11 o 
  -4   3   4       21.98       43.08     11.05 o 
  -3   3   4     3033.34     3186.92     69.99 o 
  -2   3   4      740.85      669.58     16.17 o 
  -1   3   4     1685.77     1628.04     27.08 o 
   0   3   4      325.81      346.89     15.49 o 
   1   3   4      384.40      368.32     10.97 o 
   2   3   4     1000.56     1028.54     29.89 o 
   3   3   4     1438.27     1408.23     46.45 o 
   4   3   4       34.34       24.82     20.46 o 
   5   3   4       38.33       25.29     20.44 o 
   6   3   4      271.24      104.46     68.50 o 
   7   3   4      700.64      675.95     42.22 o 
   8   3   4      495.31      438.40    133.88 o 
   9   3   4       49.83       49.53     28.48 o 
  10   3   4       81.64       97.90     52.59 o 
  11   3   4       17.84       14.71     28.80 o 
 -12   4   4      570.73      369.78    299.87 o 
 -11   4   4       11.12      -13.10     77.52 o 
 -10   4   4      165.56      131.55     78.87 o 
  -9   4   4     2164.76     2068.89    125.14 o 
  -8   4   4     1455.11     1426.24    119.72 o 
  -7   4   4     1212.14     1261.16     92.32 o 
  -6   4   4      235.77      244.34     41.10 o 
  -5   4   4      499.50      466.76     12.38 o 
  -4   4   4    13830.04    12487.92    194.47 o 
  -3   4   4     4080.78     3815.41     53.71 o 
  -2   4   4     1193.06     1153.72     25.28 o 
  -1   4   4      236.18      252.06      5.15 o 
   0   4   4     1576.70     1518.83     49.33 o 
   1   4   4     4653.96     4206.62     79.90 o 
   2   4   4     8468.71     8541.62    179.74 o 
   3   4   4       16.66        7.91      8.25 o 
   4   4   4        3.98        4.22     10.09 o 
   5   4   4     2289.48     2326.85     89.08 o 
   6   4   4      903.08      898.08     67.43 o 
   7   4   4       26.45       22.89     22.86 o 
   8   4   4        0.63        9.31     16.29 o 
   9   4   4       15.55       28.35     23.46 o 
  10   4   4      311.00      213.38    138.13 o 
 -12   5   4        1.27      -12.70     78.32 o 
 -11   5   4       34.06       26.95     30.56 o 
 -10   5   4      309.47      251.60    111.45 o 
  -9   5   4        1.66        7.96     16.36 o 
  -8   5   4     1165.29     1060.40     79.52 o 
  -7   5   4        3.18      -11.31     37.09 o 
  -6   5   4       29.19       36.38     22.12 o 
  -5   5   4        5.69       16.32     24.76 o 
  -4   5   4      674.76      713.65     20.28 o 
  -3   5   4      988.04     1068.50     26.05 o 
  -2   5   4      234.73      233.21      8.86 o 
  -1   5   4      904.74      938.84     25.80 o 
   0   5   4      884.23      877.99     74.06 o 
   1   5   4     1539.73     1627.29     66.83 o 
   2   5   4       21.32       26.71      8.05 o 
   3   5   4     1255.05     1304.95     50.52 o 
   4   5   4      555.68      553.10     40.12 o 
   5   5   4       10.02       14.11     17.22 o 
   6   5   4     1131.79     1207.34     60.75 o 
   7   5   4       29.12        5.91     23.48 o 
   8   5   4      128.17       86.06     43.56 o 
   9   5   4        4.60        6.12     17.91 o 
  10   5   4       51.35       25.31     30.11 o 
 -12   6   4      293.80      241.05    124.27 o 
 -11   6   4      478.96      412.73    106.49 o 
 -10   6   4       20.73       22.78     24.20 o 
  -9   6   4      368.07      312.64    123.94 o 
  -8   6   4      272.97      304.55    147.97 o 
  -7   6   4     2480.36     2570.54    121.88 o 
  -6   6   4     1527.77     1462.10     79.92 o 
  -5   6   4      798.17      795.75     37.45 o 
  -4   6   4     2542.04     2525.51     67.15 o 
  -3   6   4      916.15      863.00     24.66 o 
  -2   6   4     7336.60     6665.33    122.03 o 
  -1   6   4     1345.21     1326.31     58.14 o 
   0   6   4      478.52      541.85     38.96 o 
   1   6   4      275.00      225.70     19.56 o 
   2   6   4     4902.18     5246.19    140.80 o 
   3   6   4     1924.65     2021.77     40.28 o 
   4   6   4      323.95      349.25     50.70 o 
   5   6   4      208.70      196.93     68.95 o 
   6   6   4      309.80      313.96     33.26 o 
   7   6   4       79.03       81.06     40.19 o 
   8   6   4        2.47        4.77     31.84 o 
   9   6   4       39.18       38.29     32.61 o 
 -12   7   4        5.93       12.37     33.25 o 
 -11   7   4       27.41       39.59     32.44 o 
 -10   7   4       32.70       37.28     36.46 o 
  -9   7   4       70.03       83.03     43.43 o 
  -8   7   4       21.95       25.17     20.42 o 
  -7   7   4      292.58      259.24     85.91 o 
  -6   7   4      409.68      405.46     32.72 o 
  -5   7   4        6.40        6.14      4.92 o 
  -4   7   4      171.52      177.84     10.77 o 
  -3   7   4      142.26      127.11     11.28 o 
  -2   7   4       18.44       15.19     10.04 o 
  -1   7   4        0.19        1.75      5.53 o 
   0   7   4      148.43      124.09     17.90 o 
   1   7   4      120.80      145.11     31.76 o 
   2   7   4       25.20       31.68     12.54 o 
   3   7   4      861.98      897.16     48.24 o 
   4   7   4       66.83       62.93     23.77 o 
   5   7   4       79.40       66.10     29.23 o 
   6   7   4      330.05      356.74     44.25 o 
   7   7   4        2.14       -4.04     25.97 o 
   8   7   4       48.48       30.07     37.71 o 
   9   7   4       34.82       59.61     82.94 o 
 -12   8   4        2.58        2.64     19.80 o 
 -11   8   4      368.55      245.51    111.36 o 
 -10   8   4      760.46      761.84    102.15 o 
  -9   8   4      609.26      596.03     46.74 o 
  -8   8   4        2.51       12.34     29.87 o 
  -7   8   4       89.88       77.19     48.18 o 
  -6   8   4     1647.23     1782.46     93.12 o 
  -5   8   4     4259.16     4354.05    146.52 o 
  -4   8   4     1874.09     1925.41     55.07 o 
  -3   8   4      188.38      183.49     11.48 o 
  -2   8   4     1678.65     1608.88     64.03 o 
  -1   8   4     3741.30     3642.87    110.29 o 
   0   8   4     2893.29     2640.47    127.82 o 
   1   8   4      605.80      596.02     44.00 o 
   2   8   4      221.26      220.73     16.99 o 
   3   8   4     1290.20     1321.35     76.32 o 
   4   8   4      661.22      648.09     33.63 o 
   5   8   4      834.53      847.33     64.50 o 
   6   8   4       10.17       14.54     31.19 o 
   7   8   4        3.75      -18.24     44.50 o 
   8   8   4      101.12       24.91     65.85 o 
 -12   9   4      180.39      105.16     72.72 o 
 -11   9   4        0.71       18.48     31.07 o 
 -10   9   4        0.63       12.63     35.61 o 
  -9   9   4      255.16      177.65     79.32 o 
  -8   9   4        9.38       12.20     23.94 o 
  -7   9   4      398.70      380.51    123.13 o 
  -6   9   4       18.61       33.73     20.86 o 
  -5   9   4        7.33        0.88     14.13 o 
  -4   9   4       18.91       16.24     16.03 o 
  -3   9   4       29.49       35.18     13.47 o 
  -2   9   4      229.99      199.98     25.11 o 
  -1   9   4       18.01        8.03      7.07 o 
   0   9   4      737.67      715.45     23.41 o 
   1   9   4      230.90      236.42     21.93 o 
   2   9   4        4.85        1.94     17.09 o 
   3   9   4      694.29      665.24     56.95 o 
   4   9   4       10.04       44.72     46.89 o 
   5   9   4       15.77       21.63     30.54 o 
   6   9   4      126.07       65.05     51.29 o 
   7   9   4        0.94      -13.69     41.28 o 
 -11  10   4       13.64       29.08     26.98 o 
 -10  10   4      131.48       89.26     43.23 o 
  -9  10   4      792.68      790.96     61.83 o 
  -8  10   4      903.32     1002.55     86.19 o 
  -7  10   4     1480.71     1513.19    102.13 o 
  -6  10   4       23.36       30.43     16.65 o 
  -5  10   4     1611.44     1549.74     86.18 o 
  -4  10   4     2557.21     2575.61    153.97 o 
  -3  10   4      527.57      582.39     30.03 o 
  -2  10   4     2078.53     2065.37    120.57 o 
  -1  10   4        2.84       -0.90     13.06 o 
   0  10   4     1849.84     1857.52    174.55 o 
   1  10   4      594.48      658.22    228.21 o 
   2  10   4     2683.31     2930.24    189.00 o 
   3  10   4        3.15       18.57     30.82 o 
   4  10   4       19.28        9.61     37.57 o 
   5  10   4      519.37      493.98    229.57 o 
   6  10   4       46.61       45.15     36.93 o 
 -11  11   4       45.91       38.07     56.41 o 
 -10  11   4      312.05      261.38    134.19 o 
  -9  11   4       12.21        6.59     42.97 o 
  -8  11   4        9.34       15.58     25.75 o 
  -7  11   4      124.67       81.15     46.91 o 
  -6  11   4      565.30      463.06     40.81 o 
  -5  11   4      387.45      398.51     39.00 o 
  -4  11   4      206.50      179.30     47.54 o 
  -3  11   4      389.26      282.43    100.50 o 
  -2  11   4       53.49       43.20     49.21 o 
  -1  11   4       41.70       29.35     17.61 o 
   0  11   4      279.03      235.90     81.49 o 
   1  11   4        7.98       14.22     37.15 o 
   2  11   4      218.15      219.64     74.38 o 
   3  11   4      432.92      452.81     68.35 o 
   4  11   4        0.88      -19.85     56.46 o 
   5  11   4       32.04       26.98     40.27 o 
 -10  12   4      162.43       89.27     80.26 o 
  -9  12   4      284.70      216.78    137.15 o 
  -8  12   4      346.51      405.29     56.85 o 
  -7  12   4     1629.13     1629.78     80.23 o 
  -6  12   4      701.40      441.69    286.91 o 
  -5  12   4      285.31      327.02    217.10 o 
  -4  12   4      253.10      146.57     76.08 o 
  -3  12   4      830.72      681.56     67.64 o 
  -2  12   4     2395.00     2209.69    279.16 o 
  -1  12   4      494.14      486.91    127.05 o 
   0  12   4       93.32       73.88     39.88 o 
   1  12   4        7.71        0.61     41.03 o 
   2  12   4      942.24     1136.95    126.19 o 
   3  12   4       17.58       50.48     37.04 o 
   4  12   4      133.67       79.88     64.69 o 
  -9  13   4      304.71      267.08    238.68 o 
  -8  13   4      102.55      122.19    109.66 o 
  -7  13   4       34.25      -16.63     98.60 o 
  -6  13   4        2.06       35.69     40.28 o 
  -5  13   4        8.04       -9.83    102.96 o 
  -4  13   4      351.78      249.66    181.74 o 
  -3  13   4        6.97        9.97     33.09 o 
  -2  13   4       19.56       26.65     21.43 o 
  -1  13   4      125.42       53.87     68.68 o 
   0  13   4        1.08       30.24     39.51 o 
   1  13   4      504.27      392.03    224.01 o 
   2  13   4       58.96       74.32     60.11 o 
   3  13   4        1.60        5.36     26.99 o 
  -7  14   4        1.42       27.81     70.80 o 
  -6  14   4      501.83      361.79    285.52 o 
  -5  14   4      984.81     1086.73    280.05 o 
  -4  14   4      388.24      313.60    224.43 o 
  -3  14   4        8.07       58.39     78.71 o 
  -2  14   4       57.08       44.37     42.04 o 
  -1  14   4      995.62      907.75     81.61 o 
   0  14   4      468.54      374.86    203.15 o 
   1  14   4      168.25      106.69     80.70 o 
  -4  15   4        2.24       13.53     50.57 o 
  -3  15   4      251.70      252.14    138.39 o 
   2 -15   5       35.38       22.03     20.69 o 
   3 -15   5       30.26       32.31     26.57 o 
   4 -15   5       20.14      -19.04     45.99 o 
  -1 -14   5      143.79      108.47     73.96 o 
   0 -14   5     1858.03     1702.14     59.60 o 
   1 -14   5      139.78       97.28     41.83 o 
   2 -14   5      223.84      173.80     83.47 o 
   3 -14   5      839.78      857.55     83.92 o 
   4 -14   5     1277.07     1214.55     67.41 o 
   5 -14   5      671.21      633.97    102.48 o 
   6 -14   5      111.67       75.54     40.32 o 
   7 -14   5      296.33      224.60    125.18 o 
  -3 -13   5       97.63       71.02     47.44 o 
  -2 -13   5       10.53       17.62     39.12 o 
  -1 -13   5      168.90      144.99     50.48 o 
   0 -13   5      161.76      170.02     70.89 o 
   1 -13   5       33.12       27.00     23.88 o 
   2 -13   5       22.28       31.72     24.21 o 
   3 -13   5       24.46       12.47     28.70 o 
   4 -13   5        9.94       -3.80     31.53 o 
   5 -13   5       80.70       66.06     30.62 o 
   6 -13   5        0.57       36.80     33.09 o 
   7 -13   5        0.11       24.58     27.13 o 
   8 -13   5      158.03      138.66     77.57 o 
  -5 -12   5       68.69       77.44     63.57 o 
  -4 -12   5      346.38      333.98    188.39 o 
  -3 -12   5      825.48      782.18     64.49 o 
  -2 -12   5        0.35       -3.15     16.97 o 
  -1 -12   5      136.17      130.19     53.45 o 
   0 -12   5     1713.06     1706.03     60.43 o 
   1 -12   5     1014.69     1072.63     56.71 o 
   2 -12   5      264.89      272.20     72.07 o 
   3 -12   5      266.87      237.72     69.34 o 
   4 -12   5      423.09      379.34     57.15 o 
   5 -12   5      324.11      291.93     97.20 o 
   6 -12   5     1126.95      995.30     67.84 o 
   7 -12   5      226.42      253.46     88.01 o 
   8 -12   5      142.79       71.88     51.27 o 
   9 -12   5      453.87      304.28    164.26 o 
  -6 -11   5        3.61       16.23     40.32 o 
  -5 -11   5      307.57      216.56    113.32 o 
  -4 -11   5      346.94      275.37    125.22 o 
  -3 -11   5       96.63       72.15     36.54 o 
  -2 -11   5       76.17      101.30     38.16 o 
  -1 -11   5      288.04      230.87     79.60 o 
   0 -11   5      232.53      255.60     70.28 o 
   1 -11   5      130.63      110.37     40.08 o 
   2 -11   5        0.55        7.23     13.92 o 
   3 -11   5      320.16      319.52     47.73 o 
   4 -11   5      154.18      134.85     36.52 o 
   5 -11   5        3.09       17.01     16.74 o 
   6 -11   5      149.52      124.78     49.46 o 
   7 -11   5      726.59      657.13     83.77 o 
   8 -11   5        4.20        6.64     53.53 o 
   9 -11   5        6.30        4.35     50.49 o 
  10 -11   5      122.79      116.05     82.29 o 
  -7 -10   5      354.41      274.49    174.47 o 
  -6 -10   5      254.44      215.50    122.35 o 
  -5 -10   5        5.58        6.98     28.75 o 
  -4 -10   5      526.93      483.12    189.36 o 
  -3 -10   5     1847.88     1935.37     97.68 o 
  -2 -10   5     1011.50     1099.49     72.41 o 
  -1 -10   5      536.87      534.28     40.79 o 
   0 -10   5      201.63      192.34     54.05 o 
   1 -10   5      776.80      745.13     38.34 o 
   2 -10   5     1515.23     1599.83     86.23 o 
   3 -10   5     1542.15     1510.78     79.08 o 
   4 -10   5      108.67      110.80     38.26 o 
   5 -10   5      541.77      548.78     41.26 o 
   6 -10   5     1429.67     1423.41     88.36 o 
   7 -10   5      452.78      419.22     35.70 o 
   8 -10   5      724.45      674.17     58.67 o 
   9 -10   5       53.90       47.41     31.99 o 
  10 -10   5       34.54       46.27     31.39 o 
  -8  -9   5      160.55       91.31     83.18 o 
  -7  -9   5      154.22      100.35     81.16 o 
  -6  -9   5        7.77       35.09     25.50 o 
  -5  -9   5      420.28      342.41    124.80 o 
  -4  -9   5      312.55      292.08    103.54 o 
  -3  -9   5      790.34      783.05     52.83 o 
  -2  -9   5      334.87      331.52     36.49 o 
  -1  -9   5      476.33      455.50     37.78 o 
   0  -9   5      152.71      157.67     58.48 o 
   1  -9   5      226.97      250.77     73.05 o 
   2  -9   5     1113.27     1168.88     71.36 o 
   3  -9   5      474.76      478.14     37.88 o 
   4  -9   5      222.26      211.02     63.84 o 
   5  -9   5      265.03      266.08     33.24 o 
   6  -9   5      682.62      645.15     39.72 o 
   7  -9   5      146.82      124.56     52.55 o 
   8  -9   5      160.20      146.19     80.27 o 
   9  -9   5      109.70       88.26     59.25 o 
  10  -9   5       14.51       21.08     26.60 o 
  11  -9   5        1.18       11.28     46.04 o 
  -8  -8   5        0.47       19.07     25.38 o 
  -7  -8   5      308.40      273.03     93.74 o 
  -6  -8   5      354.32      385.48    160.45 o 
  -5  -8   5      723.74      770.24     83.96 o 
  -4  -8   5       39.91       35.97     27.60 o 
  -3  -8   5       47.33       23.35     22.40 o 
  -2  -8   5     1739.53     1710.38     64.79 o 
  -1  -8   5     3866.33     3976.71    135.08 o 
   0  -8   5     1790.88     1773.48     88.75 o 
   1  -8   5      604.19      609.51     35.71 o 
   2  -8   5      819.95      802.14     50.20 o 
   3  -8   5     2659.17     2796.44     94.51 o 
   4  -8   5     2149.19     2292.94    101.65 o 
   5  -8   5     2304.15     2519.51    103.60 o 
   6  -8   5       78.06       67.91     31.67 o 
   7  -8   5      190.62      172.95     73.51 o 
   8  -8   5      474.21      498.86     33.21 o 
   9  -8   5      217.60      206.88     89.94 o 
  10  -8   5      314.85      230.28    128.65 o 
  11  -8   5        0.53       19.00     32.94 o 
  -9  -7   5       12.95       31.72     53.99 o 
  -8  -7   5      434.17      377.92    197.14 o 
  -7  -7   5      488.09      608.89    110.86 o 
  -6  -7   5      412.92      414.87    169.58 o 
  -5  -7   5      100.98       66.48     38.12 o 
  -4  -7   5     1101.24     1088.03     62.77 o 
  -3  -7   5      238.04      280.90     23.28 o 
  -2  -7   5      746.92      796.71     52.77 o 
  -1  -7   5     2312.83     2458.06     80.61 o 
   0  -7   5      915.13      954.74     44.49 o 
   1  -7   5      589.75      594.56     36.21 o 
   2  -7   5      344.29      352.50     27.83 o 
   3  -7   5      869.88      909.80     43.81 o 
   4  -7   5        7.07        0.76     26.59 o 
   5  -7   5        1.29        3.85     13.79 o 
   6  -7   5      515.26      549.14     53.45 o 
   7  -7   5        1.12       15.50     12.19 o 
   8  -7   5       57.14       60.91     25.34 o 
   9  -7   5       19.99       32.29     44.92 o 
  10  -7   5       68.25       78.00     40.19 o 
  11  -7   5        1.01       19.62     22.80 o 
 -10  -6   5      301.63      215.11    128.81 o 
  -9  -6   5        2.35       22.30     48.51 o 
  -8  -6   5      426.99      395.93    170.73 o 
  -7  -6   5       41.89       63.09     48.92 o 
  -6  -6   5       25.63       33.20     30.81 o 
  -5  -6   5      698.06      739.78     20.96 o 
  -4  -6   5     1528.68     1575.33    101.40 o 
  -3  -6   5     2271.83     2319.08    131.21 o 
  -2  -6   5      648.63      759.43     41.92 o 
  -1  -6   5        8.05       29.17     13.68 o 
   0  -6   5     2204.43     2249.03     76.54 o 
   1  -6   5     5455.47     5041.31    134.53 o 
   2  -6   5     1566.37     1542.48     61.10 o 
   3  -6   5      339.73      326.08     31.74 o 
   4  -6   5      110.83      111.53     36.29 o 
   5  -6   5     1698.89     1923.54     66.11 o 
   6  -6   5     3162.39     3547.53    120.86 o 
   7  -6   5      692.54      801.65     52.93 o 
   8  -6   5       43.79       23.05     26.68 o 
   9  -6   5       33.80       25.89     27.48 o 
  10  -6   5      278.95      239.27    121.62 o 
  11  -6   5      148.77       98.65     63.97 o 
  12  -6   5       14.51       16.62     49.04 o 
 -10  -5   5       30.99       34.81     36.78 o 
  -9  -5   5       84.18       70.67     43.95 o 
  -8  -5   5       50.16      112.55     66.67 o 
  -7  -5   5       55.35       77.90     46.04 o 
  -6  -5   5       15.65       40.43     32.07 o 
  -5  -5   5     3885.40     3943.88    166.14 o 
  -4  -5   5      103.79       85.16     13.22 o 
  -3  -5   5      895.53      824.12     87.88 o 
  -2  -5   5      136.12      126.68     28.39 o 
  -1  -5   5     4786.34     4490.06    198.31 o 
   0  -5   5     8533.28     7997.05    385.15 o 
   1  -5   5      163.70      193.92     61.42 o 
   2  -5   5       98.13       83.67     26.39 o 
   3  -5   5     2316.56     2592.08     93.58 o 
   4  -5   5      534.13      556.51     32.26 o 
   5  -5   5       21.59       38.44     18.68 o 
   6  -5   5      101.73       93.34     32.91 o 
   7  -5   5      746.38      770.07     36.16 o 
   8  -5   5      503.08      511.97     96.92 o 
   9  -5   5       46.02       49.63     24.20 o 
  10  -5   5      374.16      322.60    172.30 o 
  11  -5   5        6.74        4.79     37.56 o 
  12  -5   5        2.66       -5.95     52.48 o 
 -11  -4   5        1.21       12.74     35.13 o 
 -10  -4   5        4.55       17.49     35.43 o 
  -9  -4   5      154.34       96.74     73.39 o 
  -8  -4   5      313.67      381.69    113.41 o 
  -7  -4   5      165.29      234.19     84.09 o 
  -6  -4   5      745.41      860.76    100.00 o 
  -5  -4   5       25.92       14.31     25.21 o 
  -4  -4   5      224.62      221.87     86.53 o 
  -3  -4   5     1816.86     1787.84     63.69 o 
  -2  -4   5      262.42      226.73     20.28 o 
  -1  -4   5    15084.74    14764.82    346.09 o 
   0  -4   5      521.85      632.71     22.61 o 
   1  -4   5     1656.55     1651.52     48.41 o 
   2  -4   5     4577.61     4343.39     87.27 o 
   3  -4   5     3858.10     3852.17     78.52 o 
   4  -4   5      485.43      521.46     34.58 o 
   5  -4   5        4.66        9.73     19.10 o 
   6  -4   5      541.10      519.80     34.89 o 
   7  -4   5      510.35      573.61     36.20 o 
   8  -4   5      383.41      458.22     78.31 o 
   9  -4   5      873.68      512.40    354.86 o 
  10  -4   5        1.73       10.41     28.12 o 
  11  -4   5      472.97      326.03    143.60 o 
  12  -4   5        7.91       11.24     34.23 o 
 -11  -3   5       64.32       46.15     42.27 o 
 -10  -3   5       15.09       11.74     42.22 o 
  -9  -3   5      538.80      575.54     68.94 o 
  -8  -3   5     2748.93     2955.13    166.61 o 
  -7  -3   5       27.21       11.13     24.55 o 
  -6  -3   5      549.23      598.95     44.13 o 
  -5  -3   5     1349.68     1414.97     91.56 o 
  -4  -3   5     3181.50     3415.28    152.39 o 
  -3  -3   5     2254.46     2257.90     62.57 o 
  -2  -3   5        9.58       13.18      7.19 o 
  -1  -3   5     1955.52     1991.92     59.62 o 
   0  -3   5     1031.07      984.56     23.28 o 
   1  -3   5     3681.13     3649.20    177.22 o 
   2  -3   5      719.11      786.33     26.28 o 
   3  -3   5       65.23       33.08     18.07 o 
   4  -3   5      954.45     1072.46     44.13 o 
   5  -3   5       85.48       80.84     22.50 o 
   6  -3   5     1112.72     1138.90     62.63 o 
   7  -3   5       81.23       70.22     46.85 o 
   8  -3   5      390.73      410.77     34.35 o 
   9  -3   5      183.44       56.13     71.38 o 
  10  -3   5      173.85      143.09     64.23 o 
  11  -3   5        4.68       12.86     27.50 o 
  12  -3   5       51.14       57.34     55.55 o 
 -11  -2   5       23.01       -4.14     30.92 o 
 -10  -2   5      169.27      131.03     69.63 o 
  -9  -2   5        0.90        9.51     33.95 o 
  -8  -2   5      331.38      342.37    118.50 o 
  -7  -2   5       12.13       14.63     21.93 o 
  -6  -2   5      824.74      891.05     60.52 o 
  -5  -2   5      627.50      634.60     59.48 o 
  -4  -2   5       77.18       62.21     33.40 o 
  -3  -2   5      611.94      608.77     17.58 o 
  -2  -2   5      328.42      464.54     14.38 o 
  -1  -2   5    18041.47    16920.08    270.65 o 
   0  -2   5     2174.16     1913.73     31.70 o 
   1  -2   5     2731.08     2690.15     38.97 o 
   2  -2   5      885.70      889.09     93.96 o 
   3  -2   5     5837.40     5826.58    109.46 o 
   4  -2   5     2494.74     2537.55     83.26 o 
   5  -2   5     1332.09     1489.34     85.43 o 
   6  -2   5      819.11      857.18     43.48 o 
   7  -2   5      819.22      623.86    280.38 o 
   8  -2   5      832.18      813.52     43.95 o 
   9  -2   5       70.38       65.19     37.50 o 
  10  -2   5      103.01       85.21     63.54 o 
  11  -2   5        0.84        8.96     22.80 o 
  12  -2   5       31.52       38.29     32.99 o 
 -12  -1   5      162.65      183.26    162.93 o 
 -11  -1   5      506.02      376.37    272.33 o 
 -10  -1   5       40.60       50.69     29.46 o 
  -9  -1   5      154.59      124.07     62.05 o 
  -8  -1   5     1348.46     1500.43     78.49 o 
  -7  -1   5     2622.93     2865.83    125.99 o 
  -6  -1   5      511.31      532.38     40.50 o 
  -5  -1   5     1586.15     1613.40     73.73 o 
  -4  -1   5     2053.89     1977.36     87.69 o 
  -3  -1   5     2115.94     1886.77     40.83 o 
  -2  -1   5    13879.08    12289.04    102.69 o 
  -1  -1   5      118.46      100.18      8.60 o 
   0  -1   5      708.17      763.88     15.45 o 
   1  -1   5     4715.03     4259.37     55.19 o 
   2  -1   5      150.63      188.10      9.23 o 
   3  -1   5     6277.77     6223.01    122.33 o 
   4  -1   5       40.00       47.49     24.42 o 
   5  -1   5       42.09       76.26     28.16 o 
   6  -1   5      143.74      190.45     55.77 o 
   7  -1   5      843.57      812.87    100.93 o 
   8  -1   5       54.73       73.58     37.67 o 
   9  -1   5       38.46       15.00     18.02 o 
  10  -1   5       99.74       87.81     46.57 o 
  11  -1   5       30.81       20.89     28.36 o 
 -12   0   5        3.58       25.04     48.99 o 
 -11   0   5        0.52       21.38     58.00 o 
 -10   0   5        3.16       14.93     22.50 o 
  -9   0   5       55.01       49.02     29.08 o 
  -8   0   5       68.63       65.43     23.00 o 
  -7   0   5       39.64       36.92     11.56 o 
  -6   0   5        3.86        4.36      4.39 o 
  -5   0   5      178.83      180.41     12.60 o 
  -4   0   5     2090.13     1966.25     65.13 o 
  -3   0   5     2560.23     2540.61     40.80 o 
  -2   0   5      277.25      276.52      7.68 o 
  -1   0   5      471.10      434.11     31.99 o 
   0   0   5     2994.35     2828.59     37.20 o 
   1   0   5     4012.10     3897.35     88.33 o 
   2   0   5     2486.62     2453.38     26.72 o 
   3   0   5      233.41      217.53     14.81 o 
   4   0   5      280.28      289.67     22.35 o 
   5   0   5      661.05      714.47     38.98 o 
   6   0   5     1466.67     1633.38     78.97 o 
   7   0   5      845.23      782.64    270.30 o 
   8   0   5       15.07       26.19     20.71 o 
   9   0   5       38.74       23.03     29.70 o 
  10   0   5      111.99       59.62     32.24 o 
  11   0   5       91.34       37.35     28.92 o 
 -12   1   5      106.82      104.61    113.81 o 
 -11   1   5      415.89      348.86    237.75 o 
 -10   1   5       18.26       31.95     29.05 o 
  -9   1   5     1505.59     1601.52     94.73 o 
  -8   1   5        0.59        8.64      7.29 o 
  -7   1   5     1229.74     1299.40     67.43 o 
  -6   1   5      879.81      807.86     18.03 o 
  -5   1   5     7067.93     6575.47    126.44 o 
  -4   1   5     1864.37     1820.30     59.21 o 
  -3   1   5      373.13      421.72     11.94 o 
  -2   1   5    10959.03    10021.97    125.90 o 
  -1   1   5     1943.80     1813.09     25.88 o 
   0   1   5     8808.36     8316.50     94.18 o 
   1   1   5      150.14      162.00      7.64 o 
   2   1   5     1219.82     1362.26     38.15 o 
   3   1   5     3423.91     3536.39     62.82 o 
   4   1   5     1396.84     1458.96     56.77 o 
   5   1   5      947.25      584.40    334.44 o 
   6   1   5        3.03        5.40     19.88 o 
   7   1   5     1024.33      824.14    368.60 o 
   8   1   5        5.68        2.99     20.87 o 
   9   1   5      111.34       84.40     39.82 o 
  10   1   5       40.90       30.65     32.04 o 
  11   1   5      140.47       56.22     34.39 o 
 -12   2   5       10.17       28.11     54.14 o 
 -11   2   5      115.56       98.04    110.18 o 
 -10   2   5       73.66       73.57     66.24 o 
  -9   2   5      318.77      327.63     42.73 o 
  -8   2   5      196.87      192.23     37.58 o 
  -7   2   5      190.88      180.27     12.58 o 
  -6   2   5      458.18      458.96     13.12 o 
  -5   2   5      238.04      257.46     11.60 o 
  -4   2   5       48.67       28.31      9.70 o 
  -3   2   5     6437.07     6315.33    123.59 o 
  -2   2   5     1000.03     1314.64     31.34 o 
  -1   2   5     3804.38     3835.33     91.48 o 
   0   2   5        3.61        9.60     11.83 o 
   1   2   5       20.13       58.20     15.26 o 
   2   2   5      650.35      562.56     19.61 o 
   3   2   5     2808.70     2971.02     81.42 o 
   4   2   5     1466.07     1628.12     54.21 o 
   5   2   5        0.82        9.01     16.31 o 
   6   2   5       36.23       45.10     24.88 o 
   7   2   5      556.56      539.47     34.28 o 
   8   2   5     1332.91     1534.65     96.04 o 
   9   2   5       40.75       54.75     34.81 o 
  10   2   5       34.65       -1.60     24.78 o 
  11   2   5       35.79        9.39     31.25 o 
 -12   3   5        2.04      -15.77     70.83 o 
 -11   3   5      204.37      104.74    111.21 o 
 -10   3   5      194.06      278.69    205.09 o 
  -9   3   5     4138.15     3963.18    401.25 o 
  -8   3   5      995.80     1024.90     52.62 o 
  -7   3   5      130.00      127.99     11.43 o 
  -6   3   5      633.98      640.14     13.84 o 
  -5   3   5     2984.90     3130.27    120.17 o 
  -4   3   5     5625.37     5426.67     69.35 o 
  -3   3   5     2970.93     2858.17     62.06 o 
  -2   3   5      126.50      141.43      6.65 o 
  -1   3   5      556.12      515.74     13.29 o 
   0   3   5     5660.52     4816.14    241.05 o 
   1   3   5     4686.40     4344.65     68.32 o 
   2   3   5     1346.24     1320.41     40.04 o 
   3   3   5       36.00       50.72     16.58 o 
   4   3   5       44.69       35.41     18.59 o 
   5   3   5     2109.82     2171.17     89.83 o 
   6   3   5      113.68      111.54     38.28 o 
   7   3   5       93.98       68.22     28.50 o 
   8   3   5       15.40        9.53     17.08 o 
   9   3   5      514.77      497.01     48.50 o 
  10   3   5       15.35       18.26     23.58 o 
 -12   4   5      167.62      117.77    104.71 o 
 -11   4   5      203.43      112.23     90.79 o 
 -10   4   5      119.34       69.97     28.64 o 
  -9   4   5      355.22      255.56    106.70 o 
  -8   4   5       51.04       53.83     32.20 o 
  -7   4   5        7.86       11.26      6.33 o 
  -6   4   5      461.53      496.45     16.35 o 
  -5   4   5      321.83      328.53      9.87 o 
  -4   4   5     1015.80     1076.56     28.97 o 
  -3   4   5     6214.15     6719.25    130.47 o 
  -2   4   5      312.23      422.36     14.32 o 
  -1   4   5      934.15      846.77    116.73 o 
   0   4   5     1598.82     1679.30     73.38 o 
   1   4   5      746.37      757.44     20.74 o 
   2   4   5       45.25       42.94     15.17 o 
   3   4   5      337.36      330.87     18.29 o 
   4   4   5     1731.25     1973.31     77.77 o 
   5   4   5     1043.49     1146.17     63.98 o 
   6   4   5        2.38        8.39     17.62 o 
   7   4   5      189.21      112.14     52.04 o 
   8   4   5       14.57       12.00     22.64 o 
   9   4   5       20.87       33.41     27.37 o 
  10   4   5      217.78      200.49    137.61 o 
 -12   5   5       24.19      -13.79     49.22 o 
 -11   5   5      367.94      317.09    225.15 o 
 -10   5   5        8.28       30.25     35.37 o 
  -9   5   5       12.89        3.51     23.66 o 
  -8   5   5      411.83      416.77     42.12 o 
  -7   5   5     6076.43     6656.90    324.70 o 
  -6   5   5      633.29      669.70     49.72 o 
  -5   5   5     1032.38     1069.20     43.60 o 
  -4   5   5      100.10       92.82     10.36 o 
  -3   5   5     5091.02     4785.01    116.27 o 
  -2   5   5    15168.14    13839.98    258.12 o 
  -1   5   5      725.81      711.82     45.16 o 
   0   5   5      168.41      184.55     86.60 o 
   1   5   5     2458.35     2672.33    124.91 o 
   2   5   5     2007.76     2081.44     67.34 o 
   3   5   5      836.28      816.46     32.83 o 
   4   5   5     1337.74     1385.27     62.95 o 
   5   5   5      530.27      513.12     28.28 o 
   6   5   5       98.10      105.81     38.82 o 
   7   5   5      142.80      149.79     54.60 o 
   8   5   5        6.32       13.36     25.32 o 
   9   5   5       19.17        0.63     21.50 o 
 -12   6   5      227.69      156.60    144.59 o 
 -11   6   5        6.84        6.34     31.55 o 
 -10   6   5      412.70      290.39     46.76 o 
  -9   6   5      143.22       74.56     58.75 o 
  -8   6   5      115.11      107.14     43.81 o 
  -7   6   5      123.48      108.09     41.37 o 
  -6   6   5       49.89       62.46     28.32 o 
  -5   6   5      556.27      643.08     29.57 o 
  -4   6   5     2055.76     2143.18     49.55 o 
  -3   6   5      619.76      628.41     16.53 o 
  -2   6   5        1.97        5.05      2.68 o 
  -1   6   5       20.94       15.46     23.67 o 
   0   6   5      665.34      661.15     59.97 o 
   1   6   5     1511.04     1482.41    103.52 o 
   2   6   5      355.96      233.42     85.47 o 
   3   6   5       94.97       80.80     23.68 o 
   4   6   5        4.52        4.75      8.02 o 
   5   6   5       24.98       18.37     14.05 o 
   6   6   5      299.03      350.21     41.31 o 
   7   6   5      176.90      155.92     60.31 o 
   8   6   5       57.67       51.02     35.44 o 
   9   6   5        0.50       24.64     40.68 o 
 -12   7   5        2.56        3.46     46.38 o 
 -11   7   5      582.57      580.00    142.20 o 
 -10   7   5      351.01      286.24    117.99 o 
  -9   7   5      853.99      731.12    104.10 o 
  -8   7   5        2.10       -7.45     29.01 o 
  -7   7   5      995.89     1095.72     88.56 o 
  -6   7   5      303.46      401.64     42.49 o 
  -5   7   5     3061.88     3022.03     82.90 o 
  -4   7   5     3061.94     3174.33     69.31 o 
  -3   7   5      327.40      341.63     11.67 o 
  -2   7   5     2204.86     2306.34     79.29 o 
  -1   7   5     3890.38     3902.54    153.79 o 
   0   7   5     3991.13     4169.74    328.46 o 
   1   7   5      425.95      465.81     58.95 o 
   2   7   5       66.01       66.85     24.73 o 
   3   7   5      649.01      644.83     40.93 o 
   4   7   5      974.07     1008.58     58.59 o 
   5   7   5      164.62       76.59     54.14 o 
   6   7   5       49.75       23.60     28.60 o 
   7   7   5      146.87       66.36     38.09 o 
   8   7   5        5.40        6.52     28.13 o 
 -12   8   5       30.15       33.19     23.88 o 
 -11   8   5        6.84       10.85     31.06 o 
 -10   8   5      278.07      157.30     95.13 o 
  -9   8   5       24.45       20.36     36.94 o 
  -8   8   5      163.84      164.05     58.38 o 
  -7   8   5       55.95       35.25     36.24 o 
  -6   8   5        1.06        2.06     22.53 o 
  -5   8   5        1.42        0.82      7.33 o 
  -4   8   5      404.98      403.76     13.42 o 
  -3   8   5       36.53       41.80     13.87 o 
  -2   8   5       54.46       47.80     20.90 o 
  -1   8   5      530.84      538.98    108.05 o 
   0   8   5       33.48       51.91     28.70 o 
   1   8   5        0.63      -18.12     42.71 o 
   2   8   5      131.59      117.76     41.92 o 
   3   8   5      192.31      171.70     32.16 o 
   4   8   5      318.01      262.82    157.71 o 
   5   8   5       57.57       62.05     39.46 o 
   6   8   5       38.38       34.61     45.29 o 
   7   8   5       38.91       16.36     34.98 o 
   8   8   5       82.73       61.20     67.63 o 
 -11   9   5       17.72       20.58     28.17 o 
 -10   9   5      104.18      108.39     61.09 o 
  -9   9   5     1322.66     1248.19     66.60 o 
  -8   9   5      827.63      909.18     61.24 o 
  -7   9   5      690.38      733.49     51.22 o 
  -6   9   5      139.53      140.81     51.21 o 
  -5   9   5     2015.99     2042.60     76.90 o 
  -4   9   5     2266.59     2382.96     99.24 o 
  -3   9   5     2583.01     2710.22    107.47 o 
  -2   9   5     1033.37     1024.40     53.14 o 
  -1   9   5     2445.40     2547.86    154.01 o 
   0   9   5      797.46      821.65    114.52 o 
   1   9   5      828.70      870.18     56.68 o 
   2   9   5     1189.42     1188.27     87.78 o 
   3   9   5        7.42       25.32     25.32 o 
   4   9   5       98.52      102.67     50.21 o 
   5   9   5      151.78      166.97     80.87 o 
   6   9   5      267.67      168.99    124.59 o 
   7   9   5      175.30       91.11     64.39 o 
 -11  10   5      306.37      227.56    112.90 o 
 -10  10   5       23.97       26.66     29.37 o 
  -9  10   5        6.07       38.65     36.72 o 
  -8  10   5       54.34       33.05     36.21 o 
  -7  10   5      561.61      555.43     68.78 o 
  -6  10   5       15.91       16.54     16.20 o 
  -5  10   5        1.05       10.33     10.49 o 
  -4  10   5       70.31       82.31     32.10 o 
  -3  10   5        0.48        1.94     10.46 o 
  -2  10   5        7.63        7.03     16.92 o 
  -1  10   5      260.21      211.00     87.73 o 
   0  10   5      136.64      138.34     54.18 o 
   1  10   5       53.65       37.12     32.48 o 
   2  10   5       14.81       29.02     43.58 o 
   3  10   5       14.44       20.62     46.48 o 
   4  10   5       57.20       35.40     33.27 o 
   5  10   5       60.68       71.48     54.72 o 
   6  10   5       58.98       32.32     39.27 o 
 -10  11   5      631.37      557.75     88.53 o 
  -9  11   5       40.15       10.91     33.29 o 
  -8  11   5      845.01      915.90     53.36 o 
  -7  11   5     1230.62     1258.47     62.25 o 
  -6  11   5     1124.43     1171.11     84.54 o 
  -5  11   5       83.39       90.49     94.02 o 
  -4  11   5      362.56      380.47    108.48 o 
  -3  11   5     1196.02      911.68    206.79 o 
  -2  11   5     1825.91     1772.08    272.00 o 
  -1  11   5       87.79       67.55     44.38 o 
   0  11   5      916.15      876.18    106.75 o 
   1  11   5      124.57      159.00     52.35 o 
   2  11   5     1194.42     1240.05     71.87 o 
   3  11   5      579.12      499.45     78.27 o 
   4  11   5      200.63      170.22     95.88 o 
   5  11   5       52.89       39.03     34.12 o 
 -10  12   5       19.55       23.09     54.43 o 
  -9  12   5      130.18      145.42    130.84 o 
  -8  12   5      296.22      247.95    161.09 o 
  -7  12   5       69.41       80.10     87.75 o 
  -6  12   5       28.14       31.54     57.50 o 
  -5  12   5      286.56      267.15    182.86 o 
  -4  12   5        4.65       27.88     57.73 o 
  -3  12   5       45.81       31.36     22.64 o 
  -2  12   5        6.97       11.19     34.99 o 
  -1  12   5       22.27       -7.29     45.63 o 
   0  12   5       42.76      -19.46     46.92 o 
   1  12   5      121.19      123.39     63.81 o 
   2  12   5        1.36       -3.55     51.29 o 
   3  12   5       42.70       35.43     48.07 o 
   4  12   5      136.64       54.32     38.47 o 
  -8  13   5        1.27        7.72     61.16 o 
  -7  13   5        3.61       -4.98     97.65 o 
  -6  13   5      563.91      466.30    348.86 o 
  -5  13   5      918.40      999.58    106.59 o 
  -4  13   5      939.37      821.66    498.83 o 
  -3  13   5        0.32       20.63     20.77 o 
  -2  13   5      208.71      182.12     83.42 o 
  -1  13   5      579.45      386.25    198.37 o 
   0  13   5     1304.46     1290.88     78.83 o 
   1  13   5       78.39       59.25     47.86 o 
   2  13   5        5.34       14.86     61.27 o 
  -7  14   5        4.85       -2.54     77.03 o 
  -6  14   5      277.31      224.89    168.15 o 
  -5  14   5       23.28      -13.62     69.81 o 
  -4  14   5       37.92       71.65     76.47 o 
  -3  14   5       62.79       82.70     80.30 o 
  -2  14   5       77.32       51.09     54.51 o 
  -1  14   5       21.21       32.49     38.39 o 
   0  14   5      225.01      141.82     61.63 o 
  -1 -14   6       21.64       19.64     31.77 o 
   0 -14   6        6.01       -2.82     22.36 o 
   1 -14   6      213.44      128.35     70.48 o 
   2 -14   6        0.91        3.19     32.44 o 
   3 -14   6        4.26       12.71     27.41 o 
   4 -14   6       13.03       21.51     19.85 o 
   5 -14   6      198.57      123.03     72.54 o 
   6 -14   6        3.85       28.09     33.93 o 
  -3 -13   6      186.94      123.95     82.56 o 
  -2 -13   6       13.58       33.55     32.30 o 
  -1 -13   6      412.93      363.86     59.30 o 
   0 -13   6      534.80      557.06     56.09 o 
   1 -13   6      822.73      839.03     46.13 o 
   2 -13   6      762.67      661.26     73.29 o 
   3 -13   6        0.84       -8.43     32.08 o 
   4 -13   6      405.31      305.66    109.64 o 
   5 -13   6      510.18      480.68     68.23 o 
   6 -13   6      719.16      585.56    267.77 o 
   7 -13   6       11.97       17.57     42.47 o 
   8 -13   6       10.32       19.55     51.19 o 
  -4 -12   6        3.84        5.60     51.67 o 
  -3 -12   6      101.40       98.14     76.95 o 
  -2 -12   6      126.08       86.03     50.81 o 
  -1 -12   6       51.49       31.33     25.52 o 
   0 -12   6      366.20      262.70     85.18 o 
   1 -12   6       88.01       77.52     33.65 o 
   2 -12   6      210.52      212.09     58.92 o 
   3 -12   6       72.92       33.09     29.23 o 
   4 -12   6       64.46       50.99     30.25 o 
   5 -12   6       33.65       37.34     22.64 o 
   6 -12   6      672.76      622.56    175.72 o 
   7 -12   6       37.70      -29.51     53.09 o 
   8 -12   6        5.75       30.48     61.92 o 
   9 -12   6        1.35        7.52     44.41 o 
  -6 -11   6        5.84       21.23     44.05 o 
  -5 -11   6       26.43       64.01     48.52 o 
  -4 -11   6       99.78       88.27     51.00 o 
  -3 -11   6     1659.02     1777.93     74.61 o 
  -2 -11   6     1035.73     1091.25     65.11 o 
  -1 -11   6      664.60      627.91     47.52 o 
   0 -11   6       53.12       45.35     22.35 o 
   1 -11   6     1016.05     1124.74     77.15 o 
   2 -11   6     3220.93     3249.35    135.50 o 
   3 -11   6      463.61      465.38     45.19 o 
   4 -11   6      584.33      571.64     42.67 o 
   5 -11   6        2.42        6.91     16.21 o 
   6 -11   6     1162.25     1185.92     49.71 o 
   7 -11   6      619.79      504.15    220.17 o 
   8 -11   6      707.15      758.60     93.71 o 
   9 -11   6       17.49       26.75     51.16 o 
  -7 -10   6       28.76       20.64     46.88 o 
  -6 -10   6       75.85       90.92     56.03 o 
  -5 -10   6       84.49       61.69     33.06 o 
  -4 -10   6      202.22      169.12     95.67 o 
  -3 -10   6      220.43      228.61     99.33 o 
  -2 -10   6        3.94       11.52     15.18 o 
  -1 -10   6      445.14      368.40     42.97 o 
   0 -10   6      309.61      341.00     52.90 o 
   1 -10   6       12.31       38.49     21.37 o 
   2 -10   6       88.85       67.30     24.89 o 
   3 -10   6       13.08        8.77     25.10 o 
   4 -10   6      666.50      618.97     43.32 o 
   5 -10   6       71.29       62.06     26.14 o 
   6 -10   6      162.71      137.11     53.89 o 
   7 -10   6        1.59       21.38     17.27 o 
   8 -10   6       18.88       27.77     43.96 o 
   9 -10   6       39.87       41.46     32.86 o 
  10 -10   6        9.83       20.21     34.62 o 
  -7  -9   6      891.51      931.55    262.36 o 
  -6  -9   6      645.52      700.20     82.37 o 
  -5  -9   6      473.31      486.63     79.37 o 
  -4  -9   6       26.03       38.95     41.53 o 
  -3  -9   6     1054.17      974.19     39.47 o 
  -2  -9   6      478.90      558.27     36.45 o 
  -1  -9   6     2521.46     2596.45    104.14 o 
   0  -9   6      176.97      228.03     59.45 o 
   1  -9   6      828.73      790.42     73.02 o 
   2  -9   6      341.08      345.37    105.23 o 
   3  -9   6      250.38      264.31     67.36 o 
   4  -9   6     4324.86     4756.22    174.43 o 
   5  -9   6      294.55      309.71     48.42 o 
   6  -9   6      153.89      118.85     39.97 o 
   7  -9   6       88.92       62.58     33.60 o 
   8  -9   6      864.40      941.76     84.20 o 
   9  -9   6      236.09      176.58     83.15 o 
  10  -9   6       53.04       39.27     46.55 o 
  -8  -8   6       41.67       62.71     56.39 o 
  -7  -8   6       22.02       46.36     40.82 o 
  -6  -8   6      839.81      891.09     91.60 o 
  -5  -8   6      265.38      230.50     97.77 o 
  -4  -8   6       52.99       66.10     33.76 o 
  -3  -8   6     1289.26     1131.28     56.56 o 
  -2  -8   6      151.45      183.83     51.16 o 
  -1  -8   6      235.30      263.84     31.46 o 
   0  -8   6      277.65      334.10     85.25 o 
   1  -8   6      127.81      163.10     38.44 o 
   2  -8   6      267.19      257.96     65.14 o 
   3  -8   6      227.29      280.90     78.30 o 
   4  -8   6       15.90       24.35     19.57 o 
   5  -8   6      717.37      760.03     43.90 o 
   6  -8   6       19.92       -0.82     24.59 o 
   7  -8   6      107.08      117.37     48.17 o 
   8  -8   6        9.67        1.80     23.28 o 
   9  -8   6       20.02       26.52     38.55 o 
  10  -8   6        2.43       14.18     28.94 o 
  11  -8   6       33.13       34.41     41.68 o 
  -9  -7   6       21.15       14.07     42.11 o 
  -8  -7   6      121.36       85.87     51.51 o 
  -7  -7   6      102.88       83.35     55.69 o 
  -6  -7   6        7.21       -2.67     35.39 o 
  -5  -7   6     1238.47     1229.03     86.58 o 
  -4  -7   6      766.96      825.03     58.77 o 
  -3  -7   6       81.85      101.23     25.33 o 
  -2  -7   6     2931.37     2993.21    100.19 o 
  -1  -7   6     1602.87     1607.57     69.20 o 
   0  -7   6     3347.04     3419.97    100.94 o 
   1  -7   6     5298.51     5506.54    166.82 o 
   2  -7   6      181.18      209.19     67.24 o 
   3  -7   6      904.76      933.03     44.52 o 
   4  -7   6     2708.96     3033.34    106.82 o 
   5  -7   6      518.71      598.90     64.88 o 
   6  -7   6     3384.96     3588.73    134.43 o 
   7  -7   6       29.09       35.40     31.37 o 
   8  -7   6       24.89       22.49     25.83 o 
   9  -7   6      189.13      145.07     78.00 o 
  10  -7   6      138.31       73.58     62.24 o 
  11  -7   6       60.13       24.83     41.82 o 
  -9  -6   6       49.88       39.61     43.74 o 
  -8  -6   6        3.93       23.84     35.74 o 
  -7  -6   6        4.15      -27.61     80.53 o 
  -6  -6   6     1237.40     1223.25     86.63 o 
  -5  -6   6      599.76      647.06    126.25 o 
  -4  -6   6      794.84      661.10     67.84 o 
  -3  -6   6      181.47      153.15     32.38 o 
  -2  -6   6     2892.46     2867.62    157.32 o 
  -1  -6   6      288.37      223.73     30.13 o 
   0  -6   6     2115.74     2179.12     74.95 o 
   1  -6   6       29.60       41.09     19.49 o 
   2  -6   6        0.67       -9.88     25.30 o 
   3  -6   6     2152.43     2366.36     97.27 o 
   4  -6   6       52.12       34.89     26.11 o 
   5  -6   6       80.59       78.08     27.49 o 
   6  -6   6       49.39       60.67     34.24 o 
   7  -6   6       58.25       41.96     33.15 o 
   8  -6   6       90.65       56.89     33.96 o 
   9  -6   6        3.31       19.06     33.14 o 
  10  -6   6      144.33      107.16     84.05 o 
  11  -6   6        8.54       15.94     43.56 o 
 -10  -5   6       18.24       35.22     37.98 o 
  -9  -5   6       67.32       69.62     48.92 o 
  -8  -5   6      439.32      470.75    177.62 o 
  -7  -5   6      151.74      174.36     79.16 o 
  -6  -5   6     1048.37     1102.16     62.34 o 
  -5  -5   6       11.25       -2.55     31.41 o 
  -4  -5   6     1971.14     1974.83     68.45 o 
  -3  -5   6     3501.79     3499.86    148.36 o 
  -2  -5   6     6502.74     5787.26    277.20 o 
  -1  -5   6       81.71       51.56     16.43 o 
   0  -5   6        2.73        9.11     14.24 o 
   1  -5   6     3221.54     3422.35    176.04 o 
   2  -5   6     4190.25     4040.97    140.66 o 
   3  -5   6     4617.15     5275.99    119.68 o 
   4  -5   6      151.72      166.83     53.15 o 
   5  -5   6       61.28       52.69     23.43 o 
   6  -5   6     2153.31     2403.67    108.44 o 
   7  -5   6      135.77      163.47     47.37 o 
   8  -5   6     2046.14     2157.92    112.05 o 
   9  -5   6      135.93      110.95     50.29 o 
  10  -5   6      151.52      104.96     69.86 o 
  11  -5   6      117.36       74.24     61.93 o 
 -10  -4   6        2.85       16.51     25.48 o 
  -9  -4   6      631.84      695.89    107.49 o 
  -8  -4   6       35.66       39.53     29.07 o 
  -7  -4   6      255.63      268.53    105.34 o 
  -6  -4   6      114.66       98.49     38.98 o 
  -5  -4   6     1258.90     1338.02     96.13 o 
  -4  -4   6     2088.79     2052.94    100.14 o 
  -3  -4   6     1406.88     1353.49     48.07 o 
  -2  -4   6      290.08      291.81     18.64 o 
  -1  -4   6      773.55      799.98     45.29 o 
   0  -4   6     2455.87     2433.97     67.43 o 
   1  -4   6      630.04      644.09     31.06 o 
   2  -4   6      230.22      201.57     67.66 o 
   3  -4   6       40.84       57.38     26.25 o 
   4  -4   6       44.47       48.68     23.11 o 
   5  -4   6      403.58      397.80     27.16 o 
   6  -4   6       42.68       30.17     21.63 o 
   7  -4   6       73.76       81.96     29.46 o 
   8  -4   6       51.13       24.08     24.35 o 
   9  -4   6      251.26      203.93     97.53 o 
  10  -4   6       13.35       18.56     32.76 o 
  11  -4   6       35.79       39.71     35.34 o 
 -11  -3   6        2.26       28.74     29.75 o 
 -10  -3   6       16.71        5.61     47.13 o 
  -9  -3   6       14.46       11.78     44.95 o 
  -8  -3   6      343.40      294.77     95.26 o 
  -7  -3   6      315.37      366.86    133.94 o 
  -6  -3   6     1949.69     2092.05    110.37 o 
  -5  -3   6     1503.93     1606.55     91.35 o 
  -4  -3   6      204.62      241.13     90.46 o 
  -3  -3   6      532.75      499.98     16.91 o 
  -2  -3   6     3964.60     3866.78     95.92 o 
  -1  -3   6     1231.48     1086.42     39.76 o 
   0  -3   6     3166.71     3355.44     96.91 o 
   1  -3   6     1662.03     1771.44     60.21 o 
   2  -3   6      960.80      990.52     42.06 o 
   3  -3   6     1192.62     1236.20     50.17 o 
   4  -3   6     3344.82     3535.18     91.89 o 
   5  -3   6      970.28     1152.49     55.86 o 
   6  -3   6       19.49       30.54     19.98 o 
   7  -3   6      440.85      421.17     49.06 o 
   8  -3   6      725.00      571.01    240.46 o 
   9  -3   6      646.53      672.45     65.31 o 
  10  -3   6       20.99       17.01     17.64 o 
  11  -3   6      141.06      155.51    100.24 o 
 -11  -2   6       31.46       19.12     29.78 o 
 -10  -2   6      196.35      167.49     65.65 o 
  -9  -2   6      180.23      207.44     73.02 o 
  -8  -2   6      528.48      651.04     68.59 o 
  -7  -2   6      716.37      772.07     58.57 o 
  -6  -2   6     2273.29     2598.27    160.10 o 
  -5  -2   6      150.33      170.59     71.86 o 
  -4  -2   6      948.14      939.83     69.39 o 
  -3  -2   6     1401.43     1299.62     37.31 o 
  -2  -2   6     1039.63     1021.57     31.13 o 
  -1  -2   6      665.81      711.39     24.89 o 
   0  -2   6     2006.92     2326.74     39.76 o 
   1  -2   6     2862.71     2871.65     36.23 o 
   2  -2   6     2565.68     2859.21     91.22 o 
   3  -2   6      257.49      237.25     65.50 o 
   4  -2   6       37.70       39.39     23.66 o 
   5  -2   6       24.89       15.61     24.54 o 
   6  -2   6      337.53      389.77     45.19 o 
   7  -2   6      135.54      106.39     42.93 o 
   8  -2   6        2.84       -6.10     23.30 o 
   9  -2   6       96.86       89.05     36.61 o 
  10  -2   6      199.10       79.72     90.72 o 
  11  -2   6       12.61       -2.81     23.77 o 
 -12  -1   6        1.17       19.23     57.50 o 
 -11  -1   6       50.06        8.78     36.78 o 
 -10  -1   6      137.90      113.96     62.75 o 
  -9  -1   6      179.14      151.23     71.83 o 
  -8  -1   6       78.33       44.27     30.97 o 
  -7  -1   6      168.23      199.58     88.98 o 
  -6  -1   6       13.04       17.82     24.93 o 
  -5  -1   6      137.24      159.38     57.47 o 
  -4  -1   6     1557.80     1432.66     65.71 o 
  -3  -1   6     5823.26     5636.18     86.20 o 
  -2  -1   6      882.04      798.97     30.91 o 
  -1  -1   6     2796.11     2876.60     63.36 o 
   0  -1   6     4647.04     4195.44     41.71 o 
   1  -1   6     4639.29     4287.34     50.61 o 
   2  -1   6     1108.27     1110.45     35.48 o 
   3  -1   6      629.53      671.97     32.83 o 
   4  -1   6     1355.33     1096.07    402.00 o 
   5  -1   6     2383.54     2520.63    784.55 o 
   6  -1   6      679.37      693.63     53.51 o 
   7  -1   6       98.15       92.44     49.46 o 
   8  -1   6       58.44       36.31     20.12 o 
   9  -1   6       88.78       78.12     38.09 o 
  10  -1   6       68.72       50.92     35.55 o 
  11  -1   6      124.73      101.91     59.62 o 
 -12   0   6      167.14      196.85    140.77 o 
 -11   0   6      311.18      310.46    253.98 o 
 -10   0   6      992.20      989.54     69.38 o 
  -9   0   6      460.82      437.69     89.88 o 
  -8   0   6      556.43      689.50     64.57 o 
  -7   0   6      632.18      724.74     58.07 o 
  -6   0   6     3467.88     3381.88    187.89 o 
  -5   0   6      933.06      869.98     32.18 o 
  -4   0   6     1900.19     1875.79     47.68 o 
  -3   0   6        2.38        2.93      5.34 o 
  -2   0   6    10641.43    10162.95     87.89 o 
  -1   0   6      121.54       80.56     18.47 o 
   0   0   6    11606.37    10391.50     90.41 o 
   1   0   6      250.28      261.51     14.51 o 
   2   0   6      914.41     1161.43     36.42 o 
   3   0   6      608.89      529.61     21.95 o 
   4   0   6     1086.45     1093.06     60.81 o 
   5   0   6     2543.71     2546.67     86.51 o 
   6   0   6      468.94      531.58    153.18 o 
   7   0   6     1280.64     1216.62     73.44 o 
   8   0   6        6.97       28.38     21.42 o 
   9   0   6       86.97       62.44     23.78 o 
  10   0   6      216.74       84.18     57.95 o 
  11   0   6        2.07       -7.61     32.98 o 
 -12   1   6        2.10       11.68     38.37 o 
 -11   1   6      324.06      210.80    133.71 o 
 -10   1   6      117.60       71.19    100.25 o 
  -9   1   6      201.17      232.66     59.36 o 
  -8   1   6      353.36      353.22     33.58 o 
  -7   1   6      830.92      808.00     53.75 o 
  -6   1   6      410.83      408.78     18.53 o 
  -5   1   6       23.99       26.83      7.98 o 
  -4   1   6     2660.19     2761.15     67.48 o 
  -3   1   6      865.35      814.95     19.70 o 
  -2   1   6     1623.56     1549.35     31.53 o 
  -1   1   6     2955.66     3014.94     78.06 o 
   0   1   6      146.17      160.24     10.03 o 
   1   1   6      715.48      698.06     25.11 o 
   2   1   6     5694.16     5571.49     93.12 o 
   3   1   6     1975.27     1956.58     59.87 o 
   4   1   6      906.23      938.51     45.93 o 
   5   1   6      309.56      329.32     32.52 o 
   6   1   6     1796.31     1741.36     81.17 o 
   7   1   6      520.22      496.98     34.72 o 
   8   1   6      462.56      419.03    143.20 o 
   9   1   6       73.14       81.62     40.40 o 
  10   1   6        6.47       -2.76     26.10 o 
  11   1   6      166.72       88.74     55.48 o 
 -12   2   6       60.47       14.48     42.79 o 
 -11   2   6        0.30       -4.78     73.27 o 
 -10   2   6      969.15     1019.67    113.91 o 
  -9   2   6      650.51      753.60     41.55 o 
  -8   2   6       89.01      118.13     33.24 o 
  -7   2   6     1737.50     1696.02     74.62 o 
  -6   2   6      767.48      757.71     24.32 o 
  -5   2   6     1968.83     1964.69     50.50 o 
  -4   2   6     2778.30     2770.31    103.49 o 
  -3   2   6     1656.68     1712.12     38.78 o 
  -2   2   6     1144.08     1243.07     27.37 o 
  -1   2   6        7.48       12.19      8.19 o 
   0   2   6     7393.47     7111.87    101.84 o 
   1   2   6     2523.72     2256.51    448.88 o 
   2   2   6      174.83      127.08     27.15 o 
   3   2   6       42.16       35.13     12.52 o 
   4   2   6      314.27      309.47     61.54 o 
   5   2   6      295.55      273.61     34.38 o 
   6   2   6       88.43       51.53     37.64 o 
   7   2   6        0.38       16.16     22.95 o 
   8   2   6        4.41       13.44     14.41 o 
   9   2   6      134.88      105.74     58.69 o 
  10   2   6       23.91        5.31     35.08 o 
 -12   3   6        0.28       23.22     54.23 o 
 -11   3   6       21.30       -0.30     54.63 o 
 -10   3   6      174.65      125.89    115.63 o 
  -9   3   6      140.63      108.36     60.35 o 
  -8   3   6        4.96        2.68     12.69 o 
  -7   3   6      140.81      146.99     13.34 o 
  -6   3   6      255.36      252.50     11.75 o 
  -5   3   6      474.84      482.43     11.92 o 
  -4   3   6      381.05      374.76     13.31 o 
  -3   3   6      913.74     1062.83     23.82 o 
  -2   3   6     3323.73     3484.54    104.79 o 
  -1   3   6     3341.72     3428.49     92.16 o 
   0   3   6      841.79      751.99     21.05 o 
   1   3   6     1193.06     1210.95     29.81 o 
   2   3   6      264.30      245.34     12.50 o 
   3   3   6      511.03      534.70     18.51 o 
   4   3   6     1457.69     1591.21     62.56 o 
   5   3   6     2189.42     2179.26     79.92 o 
   6   3   6      275.41       87.79     59.50 o 
   7   3   6       11.92        3.40     19.00 o 
   8   3   6       31.13       24.40     22.88 o 
   9   3   6      143.51      109.01     50.08 o 
  10   3   6       15.55       10.25     27.96 o 
 -12   4   6       71.21       75.71     75.41 o 
 -11   4   6      286.27      227.76    135.95 o 
 -10   4   6      119.93       91.88     94.25 o 
  -9   4   6       32.40       34.75     30.61 o 
  -8   4   6     1280.60     1296.01     90.19 o 
  -7   4   6     3951.79     3995.59    248.66 o 
  -6   4   6     1181.80     1172.23     54.89 o 
  -5   4   6        0.60        4.25      7.24 o 
  -4   4   6     4596.47     4622.80    125.17 o 
  -3   4   6      316.73      284.23     10.46 o 
  -2   4   6     5598.93     5329.25    104.17 o 
  -1   4   6      584.46      557.25     15.90 o 
   0   4   6       50.17       13.29     31.46 o 
   1   4   6     1086.59     1074.30     31.01 o 
   2   4   6      951.15      933.03     37.77 o 
   3   4   6     1350.82     1369.93     52.63 o 
   4   4   6        2.39        8.04      8.66 o 
   5   4   6      113.91       42.81     31.84 o 
   6   4   6       89.69       85.68     38.74 o 
   7   4   6      941.04      917.24     62.23 o 
   8   4   6        5.03       18.26     17.53 o 
   9   4   6       45.17       38.02     35.74 o 
  10   4   6        0.55        7.76     18.24 o 
 -12   5   6       27.98      -61.72     77.46 o 
 -11   5   6        6.06       25.17     50.67 o 
 -10   5   6       13.19        4.87     22.29 o 
  -9   5   6       24.48       19.60     20.42 o 
  -8   5   6      246.34      187.84     72.14 o 
  -7   5   6      338.32      318.16    105.98 o 
  -6   5   6      285.36      274.15     15.76 o 
  -5   5   6      438.88      460.80     12.59 o 
  -4   5   6       45.28       49.18     14.16 o 
  -3   5   6     2403.42     2477.51     63.73 o 
  -2   5   6      189.94      185.89     10.41 o 
  -1   5   6        8.22       13.42     19.83 o 
   0   5   6     1139.10     1102.46     55.50 o 
   1   5   6      340.90      325.42     45.42 o 
   2   5   6     1918.50     1922.12     91.03 o 
   3   5   6      100.99      100.89     27.54 o 
   4   5   6        8.26        6.19      9.38 o 
   5   5   6     1811.89     1714.19     87.47 o 
   6   5   6        6.95       17.63     17.09 o 
   7   5   6       25.80       50.94     33.01 o 
   8   5   6      114.32       68.30     61.77 o 
   9   5   6       25.60       17.71     42.86 o 
 -12   6   6      229.73      203.91    224.95 o 
 -11   6   6      273.30      260.02    151.35 o 
 -10   6   6      501.06      374.06    164.98 o 
  -9   6   6      641.58      547.25     58.41 o 
  -8   6   6       29.14       21.83     13.90 o 
  -7   6   6       82.78      143.71     56.14 o 
  -6   6   6     4500.40     4257.99    259.43 o 
  -5   6   6     8440.04     8361.03    103.23 o 
  -4   6   6       11.90       13.58      7.09 o 
  -3   6   6        1.88        2.45      6.25 o 
  -2   6   6     3799.22     3681.19    106.13 o 
  -1   6   6     3293.80     3542.94    136.03 o 
   0   6   6     4482.65     4986.51    234.70 o 
   1   6   6        7.03       17.11     22.49 o 
   2   6   6      415.84      438.76     23.47 o 
   3   6   6     1105.20     1089.60     50.99 o 
   4   6   6      334.29      308.12     31.86 o 
   5   6   6      231.95      236.75     30.31 o 
   6   6   6       11.72        0.55     13.00 o 
   7   6   6       68.08       47.16     35.30 o 
   8   6   6      100.59       32.57     41.05 o 
   9   6   6       44.16       44.47     38.79 o 
 -12   7   6       43.82      -19.73     66.08 o 
 -11   7   6        6.39        3.64     26.23 o 
 -10   7   6      319.41      193.96     84.88 o 
  -9   7   6       52.44       40.38     28.29 o 
  -8   7   6       40.25       24.42     18.46 o 
  -7   7   6      310.01      270.04     45.41 o 
  -6   7   6      669.01      628.41     40.19 o 
  -5   7   6      938.29      919.44     43.97 o 
  -4   7   6      272.91      272.95     11.33 o 
  -3   7   6      479.20      447.37     20.86 o 
  -2   7   6      478.62      445.19     29.85 o 
  -1   7   6     2045.58     2063.61     92.72 o 
   0   7   6      824.01      874.28     68.55 o 
   1   7   6       91.74      107.76     52.39 o 
   2   7   6     1710.53     1726.77     97.07 o 
   3   7   6       35.62       22.14     11.94 o 
   4   7   6      466.66      447.64     46.36 o 
   5   7   6       42.83       60.73     51.86 o 
   6   7   6       94.29       80.74     62.55 o 
   7   7   6      123.63       96.41     63.42 o 
   8   7   6      183.97       92.83     73.44 o 
 -12   8   6        7.63       26.66     65.65 o 
 -11   8   6        4.74       21.22     21.86 o 
 -10   8   6       35.46       45.96     30.67 o 
  -9   8   6     1175.75     1259.67     67.96 o 
  -8   8   6     1377.92     1413.52    115.57 o 
  -7   8   6      585.06      581.07     50.06 o 
  -6   8   6      686.64      646.08     42.61 o 
  -5   8   6      791.45      857.86     49.81 o 
  -4   8   6     2847.40     2727.95     92.28 o 
  -3   8   6     2501.06     2533.71    109.62 o 
  -2   8   6       95.70       80.65     31.03 o 
  -1   8   6       76.87       79.24     36.52 o 
   0   8   6     1761.44     1728.36    173.85 o 
   1   8   6     3181.88     3124.90    171.68 o 
   2   8   6        9.66       13.09     27.74 o 
   3   8   6        0.74      -18.61     45.81 o 
   4   8   6        3.51       15.98     36.55 o 
   5   8   6      185.30      145.58     88.46 o 
   6   8   6      129.65      110.00     51.54 o 
   7   8   6      119.28        8.46     64.49 o 
 -11   9   6      356.67      231.31    117.76 o 
 -10   9   6       10.45        8.48     27.49 o 
  -9   9   6      208.32      155.54    100.14 o 
  -8   9   6      122.26       99.26     41.20 o 
  -7   9   6      155.05      121.38     67.93 o 
  -6   9   6      491.62      457.79     38.83 o 
  -5   9   6       43.30       47.89     17.06 o 
  -4   9   6      639.82      633.02     27.05 o 
  -3   9   6      510.94      466.84     21.20 o 
  -2   9   6        5.44        7.51     31.89 o 
  -1   9   6      486.54      461.46     92.57 o 
   0   9   6      119.34      103.13     59.31 o 
   1   9   6     1130.02     1153.15    110.61 o 
   2   9   6       60.51       56.93     39.72 o 
   3   9   6      110.99      117.72     70.48 o 
   4   9   6        9.97       31.11     32.69 o 
   5   9   6      275.88      199.40    123.82 o 
   6   9   6       81.14       40.91     52.70 o 
 -11  10   6      566.16      425.67     76.51 o 
 -10  10   6      178.07      109.80     62.22 o 
  -9  10   6      135.74      106.36     70.41 o 
  -8  10   6      999.63     1046.60     88.64 o 
  -7  10   6     1456.72     1562.48     89.54 o 
  -6  10   6      307.33      347.25     36.25 o 
  -5  10   6      481.54      496.72     47.72 o 
  -4  10   6     1420.53     1442.46     91.07 o 
  -3  10   6     1358.93     1307.55     99.22 o 
  -2  10   6      677.85      673.85     52.96 o 
  -1  10   6      547.57      546.86     80.28 o 
   0  10   6      531.59      379.03    145.13 o 
   1  10   6     1210.49     1180.31     95.24 o 
   2  10   6       88.02       80.23    101.94 o 
   3  10   6      777.71      808.37     80.35 o 
   4  10   6      155.30      118.06     68.15 o 
   5  10   6       39.06       29.05     29.33 o 
   6  10   6       47.95        8.18     46.94 o 
 -10  11   6      326.83      218.83    134.65 o 
  -9  11   6       18.70      -13.26     88.48 o 
  -8  11   6       16.90       50.80     53.05 o 
  -7  11   6      106.23       76.11     79.37 o 
  -6  11   6       33.63       25.80     60.50 o 
  -5  11   6       48.84       -0.76     85.48 o 
  -4  11   6        1.29       13.68     18.67 o 
  -3  11   6       29.67       12.61     27.93 o 
  -2  11   6      676.29      564.92    158.74 o 
  -1  11   6       22.12       19.80     37.84 o 
   0  11   6       94.45       51.13     35.28 o 
   1  11   6        5.13       -6.52     33.33 o 
   2  11   6      175.67      152.84     54.96 o 
   3  11   6        0.35       11.23     38.86 o 
   4  11   6        0.69      -25.02     57.56 o 
  -9  12   6      126.41      112.66    118.79 o 
  -8  12   6      123.97      106.13    121.73 o 
  -7  12   6      113.07      126.51    187.91 o 
  -6  12   6     1305.68     1533.71    130.11 o 
  -5  12   6     1597.35     1785.81    174.22 o 
  -4  12   6      415.45      346.19    239.90 o 
  -3  12   6       79.77       46.05     34.56 o 
  -2  12   6     1082.78      905.70    245.42 o 
  -1  12   6     1743.38     1611.71    206.30 o 
   0  12   6     1126.60      914.50     92.93 o 
   1  12   6       37.72       32.54     40.40 o 
   2  12   6        9.16      -12.42     52.00 o 
   3  12   6      613.66      629.12     77.75 o 
  -8  13   6       13.54       39.22     49.29 o 
  -7  13   6      268.94      136.05    193.85 o 
  -6  13   6      199.74      125.52    188.37 o 
  -5  13   6       44.78       43.45     55.98 o 
  -4  13   6       15.43      -19.53    113.95 o 
  -3  13   6        4.01       41.50     61.59 o 
  -2  13   6       28.12       21.40     25.18 o 
  -1  13   6      154.53       95.93     60.30 o 
   0  13   6       92.53       -0.91     43.54 o 
   1  13   6        1.20       29.00     33.95 o 
   2  13   6       67.65       41.25     42.05 o 
  -6  14   6        0.51       67.07     88.21 o 
  -5  14   6      110.34       93.39    101.54 o 
  -4  14   6      818.54      898.20    293.67 o 
  -3  14   6      681.27      524.93    368.29 o 
  -2  14   6       74.84       57.43    105.80 o 
  -1  14   6        1.76       17.02     25.77 o 
   0 -14   7      116.91       84.76     73.34 o 
   1 -14   7     1173.55     1073.82     53.99 o 
   2 -14   7      484.11      421.16     63.59 o 
   3 -14   7        0.09       30.23     25.08 o 
   4 -14   7      196.91      134.99     60.11 o 
   5 -14   7      652.60      630.78     86.77 o 
  -2 -13   7        8.10       29.72     44.60 o 
  -1 -13   7        4.86        0.19     53.38 o 
   0 -13   7        5.96        3.63     27.07 o 
   1 -13   7       36.99       40.39     25.75 o 
   2 -13   7       91.96       75.38     27.78 o 
   3 -13   7       31.38       21.84     22.15 o 
   4 -13   7        7.63       12.64     22.86 o 
   5 -13   7      135.51       60.35     35.17 o 
   6 -13   7       37.80       25.45     35.19 o 
   7 -13   7        9.59       13.33     32.77 o 
  -4 -12   7      150.42      128.15     73.15 o 
  -3 -12   7      347.03      258.64    109.62 o 
  -2 -12   7      993.22     1040.34     63.17 o 
  -1 -12   7      283.40      240.06     99.94 o 
   0 -12   7      177.39      130.10     52.18 o 
   1 -12   7      560.43      559.34     53.88 o 
   2 -12   7     1620.01     1579.90     71.31 o 
   3 -12   7      418.97      369.13    123.22 o 
   4 -12   7       30.67       31.71     22.01 o 
   5 -12   7      121.33       97.16     40.59 o 
   6 -12   7      458.05      318.44    147.30 o 
   7 -12   7      147.07      144.24     54.52 o 
   8 -12   7      141.10      135.51     74.71 o 
  -5 -11   7      125.81       70.70     45.68 o 
  -4 -11   7       15.97       -5.64     39.53 o 
  -3 -11   7      192.07      159.40     85.99 o 
  -2 -11   7      477.48      373.18    125.72 o 
  -1 -11   7      181.13      165.59     60.15 o 
   0 -11   7       62.52       50.04     21.46 o 
   1 -11   7        0.32       11.76     27.15 o 
   2 -11   7      229.34      202.51     67.79 o 
   3 -11   7        0.11       11.20     22.11 o 
   4 -11   7       33.12       40.68     20.26 o 
   5 -11   7        9.72        9.59     16.49 o 
   6 -11   7      176.59      165.92     60.03 o 
   7 -11   7       24.16        7.08     39.83 o 
   8 -11   7       68.90       28.71     58.53 o 
   9 -11   7        2.57       14.55     49.40 o 
  -6 -10   7      263.90      187.05    131.19 o 
  -5 -10   7     1063.13     1108.00     78.42 o 
  -4 -10   7        3.16       16.75     39.20 o 
  -3 -10   7      597.82      522.58    187.59 o 
  -2 -10   7      535.25      545.99    113.79 o 
  -1 -10   7     2479.80     2448.02    122.11 o 
   0 -10   7      440.09      446.04     44.07 o 
   1 -10   7      521.65      499.27     41.15 o 
   2 -10   7     1083.89     1037.29     60.98 o 
   3 -10   7     1060.08     1007.93     57.64 o 
   4 -10   7     1420.16     1553.99     86.45 o 
   5 -10   7      334.06      372.17     44.84 o 
   6 -10   7        3.08       22.48     21.96 o 
   7 -10   7      133.61       94.38     60.72 o 
   8 -10   7      390.58      311.88    150.60 o 
   9 -10   7       80.30       85.31     62.51 o 
  10 -10   7      157.22      125.51     74.60 o 
  -7  -9   7      258.19      230.22    134.85 o 
  -6  -9   7      236.89      206.22    106.26 o 
  -5  -9   7       77.99       72.75     51.41 o 
  -4  -9   7        4.72       29.19     32.50 o 
  -3  -9   7       47.56       21.32     22.40 o 
  -2  -9   7      778.59      743.98     62.85 o 
  -1  -9   7      544.88      496.38     36.57 o 
   0  -9   7      285.65      242.77     61.32 o 
   1  -9   7       90.46       97.57     33.59 o 
   2  -9   7       94.10       79.82     30.95 o 
   3  -9   7       88.30       91.55     36.55 o 
   4  -9   7       32.28       24.64     22.12 o 
   5  -9   7      157.42      135.59     53.11 o 
   6  -9   7       85.06       65.08     29.56 o 
   7  -9   7       46.36       50.17     23.39 o 
   8  -9   7       52.61       18.00     26.68 o 
   9  -9   7      143.90      129.63     75.31 o 
  10  -9   7       47.16       -2.94     58.58 o 
  -8  -8   7      207.91      178.15    106.81 o 
  -7  -8   7       49.36       51.24     41.35 o 
  -6  -8   7       36.95       25.24     42.06 o 
  -5  -8   7     1086.86     1191.54    110.02 o 
  -4  -8   7      705.16      692.95     57.41 o 
  -3  -8   7     1132.84     1141.35     73.33 o 
  -2  -8   7      483.15      467.76     37.20 o 
  -1  -8   7     1618.12     1483.61     73.16 o 
   0  -8   7      980.43     1061.41     57.37 o 
   1  -8   7     6199.23     6319.48    110.18 o 
   2  -8   7     1778.95     1807.06     70.68 o 
   3  -8   7        1.48        9.10     20.51 o 
   4  -8   7     2659.21     2741.43    164.98 o 
   5  -8   7      931.74      946.63     63.88 o 
   6  -8   7     1006.70     1091.11     58.93 o 
   7  -8   7      190.15      177.32     67.20 o 
   8  -8   7      138.85      108.90     43.48 o 
   9  -8   7       95.02       46.55     82.72 o 
  10  -8   7      273.13      191.17    109.03 o 
  -9  -7   7      236.17      178.08     99.30 o 
  -8  -7   7       42.48       19.43     46.36 o 
  -7  -7   7      124.15       97.45     49.80 o 
  -6  -7   7      631.57      506.28    214.53 o 
  -5  -7   7      103.04       50.82     33.76 o 
  -4  -7   7      500.89      500.40     65.68 o 
  -3  -7   7       97.29       77.85     42.06 o 
  -2  -7   7      890.27      878.99     51.48 o 
  -1  -7   7       47.86       43.25     22.60 o 
   0  -7   7       29.02       50.68     20.89 o 
   1  -7   7      163.48      166.80     51.67 o 
   2  -7   7       74.50       77.39     24.95 o 
   3  -7   7       85.05      130.33     34.77 o 
   4  -7   7        7.84       16.73     15.63 o 
   5  -7   7      113.17      121.43     54.49 o 
   6  -7   7      394.00      373.40     42.97 o 
   7  -7   7      225.07      188.92     79.78 o 
   8  -7   7       21.73       11.17     25.21 o 
   9  -7   7      258.75      198.14    110.22 o 
  10  -7   7        4.09       37.88     42.03 o 
  11  -7   7       57.08        9.21     57.42 o 
  -9  -6   7      214.52      157.54    104.58 o 
  -8  -6   7      498.00      479.08    172.87 o 
  -7  -6   7      341.95      307.26    167.25 o 
  -6  -6   7       76.81       82.94     41.28 o 
  -5  -6   7      107.74      135.09     58.51 o 
  -4  -6   7      367.60      400.30     24.32 o 
  -3  -6   7     2647.51     2672.53    129.20 o 
  -2  -6   7     5047.62     4898.29    328.81 o 
  -1  -6   7       65.21       60.25     22.31 o 
   0  -6   7      416.81      433.44     28.03 o 
   1  -6   7     1738.74     1802.19     85.87 o 
   2  -6   7     2685.20     3112.20     93.59 o 
   3  -6   7     2778.40     2968.70    127.85 o 
   4  -6   7       10.77       13.66     13.17 o 
   5  -6   7       51.61       24.51     21.85 o 
   6  -6   7      199.19      193.46     71.45 o 
   7  -6   7     1662.08     1743.37     91.89 o 
   8  -6   7      690.51      717.93     51.00 o 
   9  -6   7       12.60        1.16     33.43 o 
  10  -6   7      299.28      183.89    134.73 o 
  11  -6   7       37.03       42.99     58.39 o 
 -10  -5   7       75.59       48.32     46.58 o 
  -9  -5   7      578.05      552.06     79.28 o 
  -8  -5   7       13.88       38.58     39.57 o 
  -7  -5   7        1.71       11.81     29.43 o 
  -6  -5   7      120.92      126.48     59.14 o 
  -5  -5   7      132.66      136.33     57.77 o 
  -4  -5   7      649.05      609.17     18.40 o 
  -3  -5   7     3012.41     2823.89     69.42 o 
  -2  -5   7       12.41       22.40      8.92 o 
  -1  -5   7       44.66       51.49     16.80 o 
   0  -5   7     2001.59     2089.52     57.18 o 
   1  -5   7       17.20       28.32     20.20 o 
   2  -5   7      367.87      441.97     32.79 o 
   3  -5   7       98.06       80.90     34.67 o 
   4  -5   7        3.14       27.76     25.25 o 
   5  -5   7      607.13      618.03     43.16 o 
   6  -5   7       16.69       18.19     19.16 o 
   7  -5   7      364.13      426.56    131.78 o 
   8  -5   7       13.06        8.86     18.36 o 
   9  -5   7       37.82       46.41     26.75 o 
  10  -5   7        0.23      -31.34     55.81 o 
  11  -5   7       25.70       49.63     35.69 o 
 -10  -4   7      177.60      122.10     75.45 o 
  -9  -4   7       16.05       13.29     25.39 o 
  -8  -4   7       64.86       61.24     37.45 o 
  -7  -4   7     1119.81     1145.55    117.01 o 
  -6  -4   7      760.95      883.43     77.23 o 
  -5  -4   7     1839.58     1912.22    110.68 o 
  -4  -4   7        4.47        2.59     32.06 o 
  -3  -4   7      625.53      636.64     15.07 o 
  -2  -4   7     2543.52     2454.34     70.17 o 
  -1  -4   7     4788.18     4452.90     92.46 o 
   0  -4   7      644.37      599.71     31.30 o 
   1  -4   7      145.50      205.10     61.76 o 
   2  -4   7      171.00      211.77     70.93 o 
   3  -4   7     1408.82     1528.23     70.31 o 
   4  -4   7     4411.25     4963.69    153.92 o 
   5  -4   7      592.06      637.50     48.55 o 
   6  -4   7      324.04      302.31    103.98 o 
   7  -4   7      940.52      878.14     43.83 o 
   8  -4   7      310.07       78.60    125.22 o 
   9  -4   7      187.72      144.79     61.07 o 
  10  -4   7      109.84       99.90     48.10 o 
  11  -4   7       12.91       36.79     38.70 o 
 -11  -3   7       60.31       39.42     31.79 o 
 -10  -3   7      137.22      110.03     75.05 o 
  -9  -3   7       51.50       81.53     31.29 o 
  -8  -3   7      172.28      212.52     98.63 o 
  -7  -3   7     2486.24     2550.64    174.56 o 
  -6  -3   7     1145.26     1126.68     79.01 o 
  -5  -3   7      139.88      140.92     72.77 o 
  -4  -3   7      204.57      256.45     78.64 o 
  -3  -3   7     3110.05     3049.75     82.53 o 
  -2  -3   7     1515.26     1568.87     49.03 o 
  -1  -3   7      290.35      297.05     14.78 o 
   0  -3   7      810.34      858.35     30.40 o 
   1  -3   7      176.11      230.90     80.00 o 
   2  -3   7       92.15      110.48     40.82 o 
   3  -3   7      994.26     1042.46     47.37 o 
   4  -3   7        0.18      -13.09     30.06 o 
   5  -3   7       66.06       61.17     28.76 o 
   6  -3   7      312.91      300.99     86.03 o 
   7  -3   7       94.39       97.04     44.12 o 
   8  -3   7       36.28        8.44     20.89 o 
   9  -3   7       28.12       46.74     30.52 o 
  10  -3   7        1.31       13.31     18.25 o 
  11  -3   7       89.98       78.61     67.57 o 
 -11  -2   7       84.13       -6.83     87.95 o 
 -10  -2   7       33.89       32.45     31.50 o 
  -9  -2   7      725.10      768.36    101.87 o 
  -8  -2   7     1516.28     1509.09     96.57 o 
  -7  -2   7      798.55      792.02     63.02 o 
  -6  -2   7       72.54       59.73     38.34 o 
  -5  -2   7     1569.04     1658.02     87.18 o 
  -4  -2   7     6635.60     6842.41    114.87 o 
  -3  -2   7     1699.26     1676.84     51.80 o 
  -2  -2   7      248.83      282.26     13.22 o 
  -1  -2   7      608.84      571.32     21.04 o 
   0  -2   7     2196.86     2129.24     62.51 o 
   1  -2   7     7940.91     7401.19    179.45 o 
   2  -2   7     1010.83     1042.56     44.39 o 
   3  -2   7      960.98     1087.46     49.71 o 
   4  -2   7     1224.51     1091.19    380.67 o 
   5  -2   7     1245.28     1385.40     70.39 o 
   6  -2   7     3254.73     3493.70    143.00 o 
   7  -2   7      109.35      170.12     41.93 o 
   8  -2   7        8.55       -1.01     22.99 o 
   9  -2   7      318.69      256.63     93.83 o 
  10  -2   7      116.20       63.49     38.29 o 
  11  -2   7      123.01       64.96     41.15 o 
 -11  -1   7        7.43       50.70     83.00 o 
 -10  -1   7      624.67      703.02     79.87 o 
  -9  -1   7       11.44       35.84     32.11 o 
  -8  -1   7       11.45       36.16     28.27 o 
  -7  -1   7       21.88       36.03     27.91 o 
  -6  -1   7     2433.27     2344.46    106.25 o 
  -5  -1   7      506.01      504.11     37.90 o 
  -4  -1   7      640.79      638.92     21.84 o 
  -3  -1   7        2.77        0.17      7.42 o 
  -2  -1   7      871.20      793.27     24.79 o 
  -1  -1   7     3217.88     3243.32     67.87 o 
   0  -1   7     2529.19     2694.41     65.25 o 
   1  -1   7      925.03      987.57     36.52 o 
   2  -1   7        4.66       10.43     13.28 o 
   3  -1   7     3428.43     3689.95     90.66 o 
   4  -1   7        3.43       21.12     16.14 o 
   5  -1   7        8.43        5.02     13.81 o 
   6  -1   7     1276.59     1303.97    408.42 o 
   7  -1   7       72.29       40.69     23.91 o 
   8  -1   7       20.01       21.14     27.52 o 
   9  -1   7        3.64       12.23     23.41 o 
  10  -1   7       24.65       39.00     24.87 o 
  11  -1   7       86.03       56.03     42.51 o 
 -12   0   7      144.13      131.92    181.21 o 
 -11   0   7        3.44       14.45     41.90 o 
 -10   0   7        0.49       15.86     24.63 o 
  -9   0   7       52.36       80.37     32.55 o 
  -8   0   7      245.69      289.38     45.97 o 
  -7   0   7      619.99      640.12     40.37 o 
  -6   0   7      302.11      286.18     19.64 o 
  -5   0   7        0.01        2.91      3.62 o 
  -4   0   7      301.90      293.51     19.08 o 
  -3   0   7     2655.30     2618.54     70.81 o 
  -2   0   7     5672.22     5428.07     76.25 o 
  -1   0   7     2074.03     2064.30     50.74 o 
   0   0   7      268.95      286.03     14.84 o 
   1   0   7     3025.29     3050.54     82.90 o 
   2   0   7     3178.31     3333.87    102.54 o 
   3   0   7     2669.98     2884.86     88.94 o 
   4   0   7      300.76      306.77     23.78 o 
   5   0   7      237.38      238.57     37.66 o 
   6   0   7      339.36      371.98     51.53 o 
   7   0   7      331.27      159.71    141.08 o 
   8   0   7      438.50      266.33    138.38 o 
   9   0   7        4.24        8.56     18.74 o 
  10   0   7        1.75       14.37     24.31 o 
  11   0   7       15.51       10.50     26.62 o 
 -12   1   7        0.61      -19.00     75.08 o 
 -11   1   7       79.77       97.32     89.43 o 
 -10   1   7     1105.63     1128.83    156.30 o 
  -9   1   7       52.45       65.67     36.46 o 
  -8   1   7      151.10      142.44     63.91 o 
  -7   1   7      441.56      372.04     43.54 o 
  -6   1   7      638.98      659.69     24.82 o 
  -5   1   7      182.14      159.34     13.44 o 
  -4   1   7     2587.52     2659.24     69.04 o 
  -3   1   7     3642.59     3848.50     64.00 o 
  -2   1   7      853.70      952.70     24.34 o 
  -1   1   7     1450.82     1515.67     39.42 o 
   0   1   7     5581.31     5539.07     86.40 o 
   1   1   7      321.40      284.33     20.42 o 
   2   1   7     1831.25     2022.89     60.75 o 
   3   1   7     1495.64     1518.21     53.39 o 
   4   1   7      172.65      158.92     59.89 o 
   5   1   7      406.15      357.72    108.79 o 
   6   1   7       24.87       50.50     23.66 o 
   7   1   7       30.42        8.44     18.67 o 
   8   1   7      159.61      170.45     57.75 o 
   9   1   7       42.90       12.71     24.17 o 
  10   1   7       16.81       20.28     22.39 o 
 -12   2   7       30.03      -16.79     76.96 o 
 -11   2   7       36.27       17.32     57.30 o 
 -10   2   7       54.13       44.60     70.30 o 
  -9   2   7        9.21       18.28     16.16 o 
  -8   2   7      954.64      820.93     46.03 o 
  -7   2   7     1347.51     1353.50     64.03 o 
  -6   2   7     1135.61     1172.25     37.62 o 
  -5   2   7      233.71      238.98     12.09 o 
  -4   2   7      232.33      267.24     12.10 o 
  -3   2   7        5.06        3.75      7.23 o 
  -2   2   7     1741.30     1792.39     41.63 o 
  -1   2   7     4313.01     4139.08     88.06 o 
   0   2   7      829.72      835.17     26.61 o 
   1   2   7     1011.68     1043.49     30.04 o 
   2   2   7     1019.00     1066.54     35.65 o 
   3   2   7      647.65      612.53     27.93 o 
   4   2   7     2098.03     2199.40     71.00 o 
   5   2   7       39.72       46.43     23.35 o 
   6   2   7      526.14      573.69     40.01 o 
   7   2   7       91.68       31.38     32.50 o 
   8   2   7      189.62      154.95     60.67 o 
   9   2   7      130.89       25.50     59.51 o 
  10   2   7      108.06       59.88     40.33 o 
 -12   3   7      105.69       68.39     78.22 o 
 -11   3   7      488.78      351.43    182.96 o 
 -10   3   7       28.71       29.03     45.72 o 
  -9   3   7        7.67       10.39     12.19 o 
  -8   3   7     2636.89     2794.67    129.94 o 
  -7   3   7     2807.89     2906.86    111.54 o 
  -6   3   7      536.83      628.51     29.10 o 
  -5   3   7      129.98      138.97     12.95 o 
  -4   3   7     3059.66     3265.67    129.70 o 
  -3   3   7     3446.38     3486.21     93.98 o 
  -2   3   7     3184.31     3373.47    102.09 o 
  -1   3   7       27.47       36.85     10.99 o 
   0   3   7      391.45      468.71     18.67 o 
   1   3   7      337.31      340.70     11.49 o 
   2   3   7     2093.86     2298.65     65.79 o 
   3   3   7      742.93      757.36     38.43 o 
   4   3   7       17.26       14.25     11.16 o 
   5   3   7       70.43       73.52     32.11 o 
   6   3   7      171.21      144.02     51.82 o 
   7   3   7      111.31       60.81     29.50 o 
   8   3   7        2.43       -4.59     22.71 o 
   9   3   7       88.38       57.91     30.12 o 
  10   3   7      223.43      136.47     86.53 o 
 -12   4   7        2.75      -19.46     78.81 o 
 -11   4   7      158.33      118.13    115.66 o 
 -10   4   7      177.51      132.98    117.57 o 
  -9   4   7        6.87       23.01     17.30 o 
  -8   4   7      383.12      283.79     33.05 o 
  -7   4   7      222.83      210.79     24.95 o 
  -6   4   7       37.03       39.16     12.89 o 
  -5   4   7      961.26     1028.24     38.92 o 
  -4   4   7     2698.56     2922.15     89.69 o 
  -3   4   7     1184.89     1217.89     42.33 o 
  -2   4   7     1390.72     1406.53     48.20 o 
  -1   4   7      767.63      829.80     27.36 o 
   0   4   7     2648.45     2634.91    111.66 o 
   1   4   7     3868.92     3913.05    146.59 o 
   2   4   7      175.82      175.60     29.78 o 
   3   4   7      328.14      286.18     17.60 o 
   4   4   7      412.16      372.34     23.72 o 
   5   4   7       59.55       58.10     27.16 o 
   6   4   7     2032.70     2110.45    104.97 o 
   7   4   7      116.18      106.16     65.66 o 
   8   4   7       31.02       16.00     31.41 o 
   9   4   7       38.26        9.73     43.93 o 
 -12   5   7       21.95       52.42     66.70 o 
 -11   5   7      885.23      862.47     87.52 o 
 -10   5   7      419.30      338.37    271.90 o 
  -9   5   7       63.53       42.48     38.14 o 
  -8   5   7      181.07      162.42     75.25 o 
  -7   5   7       62.77       74.15     20.57 o 
  -6   5   7     2719.66     2766.08     77.63 o 
  -5   5   7     3948.33     4109.93     94.10 o 
  -4   5   7       64.51       67.88     19.76 o 
  -3   5   7       61.11       60.32     17.79 o 
  -2   5   7     4232.12     4329.59    112.64 o 
  -1   5   7      821.65      708.83     47.61 o 
   0   5   7     1767.60     1838.04     92.03 o 
   1   5   7       19.60       13.48     27.70 o 
   2   5   7       98.08       71.41     17.72 o 
   3   5   7     2032.74     2048.85    105.37 o 
   4   5   7      295.56      250.33     24.99 o 
   5   5   7       39.33       21.87     22.42 o 
   6   5   7       24.67       21.33     21.10 o 
   7   5   7      180.43      158.78     62.05 o 
   8   5   7       14.68       24.34     26.89 o 
   9   5   7        8.22        4.56     42.61 o 
 -12   6   7        2.43       -1.95     69.08 o 
 -11   6   7       22.65       15.50     26.36 o 
 -10   6   7       92.28       43.58     44.81 o 
  -9   6   7       27.70       26.06     22.41 o 
  -8   6   7        4.96        9.87     19.83 o 
  -7   6   7      487.04      481.68     44.36 o 
  -6   6   7        5.02        6.86      9.49 o 
  -5   6   7      478.75      478.19     18.01 o 
  -4   6   7      102.77      101.24     28.44 o 
  -3   6   7     1388.31     1319.33     64.33 o 
  -2   6   7     2333.25     2408.76    130.31 o 
  -1   6   7      509.04      529.75     59.60 o 
   0   6   7        5.84       21.50     19.49 o 
   1   6   7      357.21      345.14     65.51 o 
   2   6   7     1208.11     1257.97    113.12 o 
   3   6   7     1226.12     1062.54     96.42 o 
   4   6   7        9.14       15.84     23.41 o 
   5   6   7        4.28       14.43     15.12 o 
   6   6   7       14.19        2.69     35.84 o 
   7   6   7      124.97      126.70     58.09 o 
   8   6   7      205.06      150.82    113.12 o 
 -12   7   7       54.96       46.25     73.73 o 
 -11   7   7       23.39       36.65     53.34 o 
 -10   7   7      737.16      691.57    103.77 o 
  -9   7   7     1188.10     1168.87     86.32 o 
  -8   7   7      260.19      297.03    126.92 o 
  -7   7   7      162.52      144.41     82.60 o 
  -6   7   7      584.81      603.85     58.36 o 
  -5   7   7     1500.01     1599.80     72.88 o 
  -4   7   7     2196.60     2081.29     54.44 o 
  -3   7   7     1080.73     1145.30     49.98 o 
  -2   7   7        5.43       19.61     18.64 o 
  -1   7   7      123.48      133.40     67.69 o 
   0   7   7     1448.65     1446.03    101.57 o 
   1   7   7      475.18      476.70     60.63 o 
   2   7   7     1662.45     1632.23     90.35 o 
   3   7   7      124.87      105.74     55.47 o 
   4   7   7      589.51      623.45     85.66 o 
   5   7   7      185.74      139.51     77.16 o 
   6   7   7        6.23       -4.45     37.59 o 
   7   7   7        0.61       20.67     25.01 o 
   8   7   7        2.35       -4.65     36.51 o 
 -11   8   7       11.36      -27.93     40.93 o 
 -10   8   7      191.45      122.36     73.97 o 
  -9   8   7       11.85       23.25     29.39 o 
  -8   8   7      191.58      143.21     70.01 o 
  -7   8   7      369.78      279.49    126.91 o 
  -6   8   7      147.82      159.66     69.97 o 
  -5   8   7       75.31       86.74     33.74 o 
  -4   8   7       26.52       33.48     14.34 o 
  -3   8   7      480.96      438.33     25.70 o 
  -2   8   7       69.02       61.03     40.05 o 
  -1   8   7      148.37      148.62     65.13 o 
   0   8   7      416.73      412.08    139.59 o 
   1   8   7      280.15      276.76    106.92 o 
   2   8   7       19.66       22.24     30.66 o 
   3   8   7       64.88       54.56     40.91 o 
   4   8   7      645.79      529.67     67.78 o 
   5   8   7      281.02       66.86    128.00 o 
   6   8   7        2.82       25.24     37.12 o 
   7   8   7        2.46      -21.31     48.21 o 
 -11   9   7      821.31      689.13     55.91 o 
 -10   9   7       11.72       15.55     34.33 o 
  -9   9   7      257.91      219.82     97.20 o 
  -8   9   7      831.36      954.69     53.69 o 
  -7   9   7     1734.35     1928.03     98.46 o 
  -6   9   7     1262.56     1341.59    106.66 o 
  -5   9   7       25.11       22.50     11.13 o 
  -4   9   7     1917.29     1854.03    127.30 o 
  -3   9   7      856.06      865.85     46.44 o 
  -2   9   7     2036.25     2107.59    134.81 o 
  -1   9   7     1100.52     1004.67     81.20 o 
   0   9   7       60.72       37.83     31.49 o 
   1   9   7      632.59      600.52     68.35 o 
   2   9   7      493.96      450.97     81.37 o 
   3   9   7      509.90      479.91     68.25 o 
   4   9   7       34.98       23.39     27.88 o 
   5   9   7       56.26       60.32     55.39 o 
   6   9   7       21.95       10.14     23.53 o 
 -10  10   7        2.83        4.27     26.55 o 
  -9  10   7      120.51       79.55     72.42 o 
  -8  10   7      126.96      102.04     76.35 o 
  -7  10   7      284.69      187.58    121.99 o 
  -6  10   7        6.86      -22.53     80.72 o 
  -5  10   7        9.75       37.94     58.03 o 
  -4  10   7      672.92      667.76     47.63 o 
  -3  10   7      115.95      104.92     55.39 o 
  -2  10   7      282.92      219.50     98.29 o 
  -1  10   7       38.25       41.45     37.67 o 
   0  10   7      199.78      151.05     71.02 o 
   1  10   7      301.01      268.27    139.08 o 
   2  10   7      322.11      226.42    115.53 o 
   3  10   7       58.06       47.68     48.42 o 
   4  10   7       74.04       35.56     53.43 o 
   5  10   7      200.38      165.40     72.74 o 
 -10  11   7      130.13      126.84     97.45 o 
  -9  11   7      433.50      384.09    295.75 o 
  -8  11   7       15.32      -29.23     78.98 o 
  -7  11   7      445.32      397.52    307.76 o 
  -6  11   7     1489.92     1716.47    195.13 o 
  -5  11   7     1450.09     1486.07    137.76 o 
  -4  11   7      210.03      197.11     76.99 o 
  -3  11   7       92.40       42.28     32.90 o 
  -2  11   7     1187.98     1066.59    116.02 o 
  -1  11   7      724.83      603.45     86.20 o 
   0  11   7      315.28      288.69    133.98 o 
   1  11   7        7.49      -17.56     51.54 o 
   2  11   7        1.36       -6.94     44.40 o 
   3  11   7      222.86      131.34     91.10 o 
   4  11   7       79.95       92.35     58.19 o 
  -9  12   7        3.86       12.31     85.64 o 
  -8  12   7        3.18       36.52     64.79 o 
  -7  12   7        0.23        5.51     84.68 o 
  -6  12   7        1.64        0.66     66.61 o 
  -5  12   7      214.20      168.71    124.80 o 
  -4  12   7       25.83       45.33     68.75 o 
  -3  12   7       43.01       42.32     55.12 o 
  -2  12   7      190.06      118.02     53.39 o 
  -1  12   7       81.63       46.32     48.37 o 
   0  12   7       52.25       14.08     41.98 o 
   1  12   7       60.74       29.37     42.20 o 
   2  12   7      171.67       88.75     51.74 o 
   3  12   7       22.99       12.51     31.39 o 
  -8  13   7      308.51      259.86    232.94 o 
  -7  13   7      113.20       97.55     76.24 o 
  -6  13   7       63.30       50.24     64.72 o 
  -5  13   7      303.10      260.65    211.69 o 
  -4  13   7      936.49     1031.54    150.46 o 
  -3  13   7      626.29      636.63    380.10 o 
  -2  13   7      115.90       41.82     50.09 o 
  -1  13   7      308.22      174.93     95.77 o 
   0  13   7      548.22      337.79    202.63 o 
   1  13   7      234.82      150.04    110.67 o 
  -5  14   7      107.66       98.77    103.82 o 
  -4  14   7        8.44        8.94     43.25 o 
  -3  14   7       32.64       48.96     70.23 o 
  -2  14   7       29.01       41.70     55.85 o 
   1 -14   8        6.84      -10.06     28.12 o 
   2 -14   8       69.48       41.95     27.40 o 
   3 -14   8      100.22       68.97     34.30 o 
   4 -14   8      168.61      102.38     63.35 o 
  -2 -13   8       67.35       73.09     50.37 o 
  -1 -13   8      382.07      245.57    121.26 o 
   0 -13   8       28.27       15.41     26.92 o 
   1 -13   8      767.06      734.41     47.46 o 
   2 -13   8      560.36      570.72     91.89 o 
   3 -13   8      568.15      464.08     92.74 o 
   4 -13   8       12.73       -9.30     29.70 o 
   5 -13   8      193.40      132.10     72.33 o 
   6 -13   8       84.75       93.32     65.18 o 
  -4 -12   8       28.76       12.93     54.43 o 
  -3 -12   8      201.57       89.47     83.90 o 
  -2 -12   8      157.22      104.22     53.74 o 
  -1 -12   8      187.75      129.05     46.46 o 
   0 -12   8      113.38       66.25     36.55 o 
   1 -12   8        1.36        2.96     25.41 o 
   2 -12   8       48.02       47.76     27.26 o 
   3 -12   8        8.77       18.70     24.93 o 
   4 -12   8       94.94       87.62     32.73 o 
   5 -12   8        2.43       -1.07     28.79 o 
   6 -12   8      116.74       86.40     37.43 o 
   7 -12   8      176.43      108.00     46.88 o 
   8 -12   8        3.74       10.37     55.89 o 
  -5 -11   8      437.65      339.64    201.73 o 
  -4 -11   8        2.72        6.90     42.67 o 
  -3 -11   8       14.55       34.79     40.57 o 
  -2 -11   8      449.63      397.16    175.88 o 
  -1 -11   8     1916.83     1832.20     64.83 o 
   0 -11   8      791.76      760.04     47.38 o 
   1 -11   8       12.90       20.79     25.56 o 
   2 -11   8       79.46       95.03     45.68 o 
   3 -11   8     1167.93     1197.66     83.92 o 
   4 -11   8     1030.16      997.32     52.14 o 
   5 -11   8        6.29        3.54     22.48 o 
   6 -11   8      156.45      114.44     72.76 o 
   7 -11   8       59.78       69.01     46.41 o 
   8 -11   8      467.93      330.82    149.48 o 
   9 -11   8       25.89       20.46     32.67 o 
  -6 -10   8       21.94       32.77     41.67 o 
  -5 -10   8       88.88       77.02     56.02 o 
  -4 -10   8        7.38        1.15     49.71 o 
  -3 -10   8      234.23      178.13     78.68 o 
  -2 -10   8        5.63       -2.32     38.31 o 
  -1 -10   8       70.11       55.04     22.84 o 
   0 -10   8       47.09       40.82     22.63 o 
   1 -10   8        6.70       -5.30     34.99 o 
   2 -10   8      178.75      187.00     59.37 o 
   3 -10   8      787.28      803.94     47.23 o 
   4 -10   8      136.69      104.53     36.20 o 
   5 -10   8       28.77       18.75     22.49 o 
   6 -10   8       94.58      129.98     52.73 o 
   7 -10   8        7.75       19.85     22.59 o 
   8 -10   8      126.67       73.39     68.34 o 
   9 -10   8      103.88       70.79     67.43 o 
  -7  -9   8        1.53       -6.51     38.06 o 
  -6  -9   8       10.23       22.99     40.60 o 
  -5  -9   8     1765.85     1786.38     86.05 o 
  -4  -9   8     1043.55      981.75     71.92 o 
  -3  -9   8     2561.23     2334.11    132.28 o 
  -2  -9   8     1528.09     1313.17     73.14 o 
  -1  -9   8     1116.18     1098.75     59.72 o 
   0  -9   8     2455.53     2341.46    113.61 o 
   1  -9   8      944.33      922.12     43.23 o 
   2  -9   8       33.91       39.06     28.75 o 
   3  -9   8       11.21       23.21     20.74 o 
   4  -9   8      740.87      774.19     48.95 o 
   5  -9   8     1141.55     1131.30     78.27 o 
   6  -9   8      478.49      529.80     51.33 o 
   7  -9   8        7.69       19.34     29.98 o 
   8  -9   8       14.16       22.33     23.57 o 
   9  -9   8      104.81       49.96     46.04 o 
  10  -9   8      187.55       70.79     76.18 o 
  -8  -8   8        2.60       -4.40     31.84 o 
  -7  -8   8       53.03       37.22     45.04 o 
  -6  -8   8       66.81       61.50     52.78 o 
  -5  -8   8      177.67      113.49     62.97 o 
  -4  -8   8      189.38      173.59     74.81 o 
  -3  -8   8       42.85       28.17     21.53 o 
  -2  -8   8      303.74      337.53     32.00 o 
  -1  -8   8      150.34      168.82     41.14 o 
   0  -8   8        8.33       12.91     14.73 o 
   1  -8   8      258.15      292.51     94.67 o 
   2  -8   8       29.91       26.68     25.21 o 
   3  -8   8        0.17      -16.45     24.25 o 
   4  -8   8      138.08      107.39     46.33 o 
   5  -8   8       18.33       20.68     24.09 o 
   6  -8   8       44.63       31.50     26.56 o 
   7  -8   8      143.86      119.66     41.18 o 
   8  -8   8        7.43       19.91     20.04 o 
   9  -8   8      230.08      198.13    107.77 o 
  10  -8   8      113.81       71.72     75.07 o 
  -8  -7   8      497.41      453.42    154.56 o 
  -7  -7   8       17.74       31.54     62.32 o 
  -6  -7   8      341.07      257.49    130.24 o 
  -5  -7   8      306.21      341.95    114.99 o 
  -4  -7   8      154.24      208.15     56.43 o 
  -3  -7   8     6192.64     6046.70     94.49 o 
  -2  -7   8      215.76      198.85     56.92 o 
  -1  -7   8     3616.92     3607.61    134.42 o 
   0  -7   8        3.07        4.84     16.81 o 
   1  -7   8     5004.68     5090.03    167.45 o 
   2  -7   8     3059.49     3456.55    144.79 o 
   3  -7   8      740.95      803.87     49.99 o 
   4  -7   8      470.35      462.27     52.77 o 
   5  -7   8      629.07      675.44     44.41 o 
   6  -7   8     1415.24     1488.57     85.97 o 
   7  -7   8      130.63      127.96     44.62 o 
   8  -7   8      189.92      148.05     67.36 o 
   9  -7   8       14.11       35.71     62.04 o 
  10  -7   8       27.32       43.88     51.10 o 
  -9  -6   8      427.49      381.51    185.49 o 
  -8  -6   8        7.16        4.86     30.96 o 
  -7  -6   8      248.77      251.51    146.24 o 
  -6  -6   8       16.70       27.46     34.27 o 
  -5  -6   8      205.88      159.91     37.72 o 
  -4  -6   8       19.09       11.66     36.78 o 
  -3  -6   8        5.83        6.40      7.59 o 
  -2  -6   8     2573.27     2452.25    174.87 o 
  -1  -6   8       16.21       -7.98     24.83 o 
   0  -6   8      250.20      260.99     27.91 o 
   1  -6   8       27.51       26.34     15.64 o 
   2  -6   8      535.95      602.88     40.08 o 
   3  -6   8      931.89      932.80     57.71 o 
   4  -6   8      262.47      234.90     81.53 o 
   5  -6   8        8.73       -1.63     32.98 o 
   6  -6   8       43.53       44.16     40.94 o 
   7  -6   8       30.35       42.45     26.41 o 
   8  -6   8      155.54      169.35     62.15 o 
   9  -6   8       35.74       29.50     29.86 o 
  10  -6   8       46.80       47.87     62.15 o 
  11  -6   8      342.77      300.38    182.13 o 
 -10  -5   8      167.40      164.75    100.23 o 
  -9  -5   8       66.29       48.23     37.02 o 
  -8  -5   8        1.76       30.17     20.00 o 
  -7  -5   8      952.70     1075.58     78.49 o 
  -6  -5   8     1543.82     1552.09    103.10 o 
  -5  -5   8       29.75       39.44     28.59 o 
  -4  -5   8     1743.77     1740.24     78.25 o 
  -3  -5   8     1440.77     1500.26     70.70 o 
  -2  -5   8     1118.08     1030.97     43.85 o 
  -1  -5   8     4613.13     4643.04    133.09 o 
   0  -5   8     1266.67     1259.80     56.12 o 
   1  -5   8     1085.13     1114.43     51.97 o 
   2  -5   8     1363.71     1513.29     79.30 o 
   3  -5   8     1081.11     1073.69     48.90 o 
   4  -5   8     2799.18     3003.04    109.24 o 
   5  -5   8      586.25      618.26     36.94 o 
   6  -5   8       98.49      102.58     40.98 o 
   7  -5   8      416.85      397.58     94.05 o 
   8  -5   8      551.94      565.71     60.61 o 
   9  -5   8       68.73       54.70     24.36 o 
  10  -5   8      112.55       77.11     56.40 o 
  11  -5   8       10.28       24.36     44.54 o 
 -10  -4   8        2.41        7.62     33.13 o 
  -9  -4   8      104.23      125.99     67.62 o 
  -8  -4   8      174.64      104.67     59.92 o 
  -7  -4   8      902.47      862.28    119.39 o 
  -6  -4   8        5.05        3.71     36.13 o 
  -5  -4   8       21.80       33.58     23.83 o 
  -4  -4   8        2.13        3.47      7.09 o 
  -3  -4   8      437.80      423.76     18.49 o 
  -2  -4   8      698.57      638.40     26.31 o 
  -1  -4   8      525.07      497.36     22.66 o 
   0  -4   8      458.16      469.72     29.21 o 
   1  -4   8       70.73       66.56     33.56 o 
   2  -4   8     1148.49      968.40    152.79 o 
   3  -4   8      991.86     1084.57     49.49 o 
   4  -4   8        9.09       11.00     19.08 o 
   5  -4   8       33.93       23.18     28.67 o 
   6  -4   8      113.79       94.96     39.37 o 
   7  -4   8       45.95       47.15     30.23 o 
   8  -4   8      275.32      232.71     88.93 o 
   9  -4   8      213.04      192.66     93.97 o 
  10  -4   8       12.47       25.33     21.16 o 
  11  -4   8        1.85       37.62     29.62 o 
 -10  -3   8      355.68      303.01    142.84 o 
  -9  -3   8       91.48      104.96     67.31 o 
  -8  -3   8      397.39      374.87    165.16 o 
  -7  -3   8       73.39       64.86     55.95 o 
  -6  -3   8      775.00      808.87     63.16 o 
  -5  -3   8     2740.01     2895.24    135.13 o 
  -4  -3   8     1870.46     1822.66     72.82 o 
  -3  -3   8      676.39      679.18     19.92 o 
  -2  -3   8        3.48       11.49     11.10 o 
  -1  -3   8     2220.12     2353.76     76.73 o 
   0  -3   8     2083.82     2197.30     78.31 o 
   1  -3   8     6595.49     6593.80    174.99 o 
   2  -3   8      175.87      152.84     42.32 o 
   3  -3   8      128.48      125.20     38.24 o 
   4  -3   8     1903.52     2154.02     73.60 o 
   5  -3   8     1364.14     1575.30     89.31 o 
   6  -3   8     1590.50     1688.28     96.05 o 
   7  -3   8       22.22        9.92     32.90 o 
   8  -3   8       18.10       26.44     22.53 o 
   9  -3   8      236.46      151.96     57.98 o 
  10  -3   8      173.80      135.77     51.99 o 
  11  -3   8        3.32      -33.31     54.16 o 
 -11  -2   8      256.99      211.89    163.56 o 
 -10  -2   8        5.98       28.97     36.30 o 
  -9  -2   8      219.39      183.72     56.97 o 
  -8  -2   8       23.38       34.69     23.14 o 
  -7  -2   8      571.97      556.01    160.62 o 
  -6  -2   8      880.07      901.70     65.48 o 
  -5  -2   8      994.58     1014.71    135.64 o 
  -4  -2   8      629.79      674.91     24.47 o 
  -3  -2   8     2239.01     2409.96     64.91 o 
  -2  -2   8       55.76       34.89     15.59 o 
  -1  -2   8     1345.28     1439.01     46.38 o 
   0  -2   8       57.04       82.48     36.59 o 
   1  -2   8        5.37       -4.05     23.01 o 
   2  -2   8       16.44       12.55     17.97 o 
   3  -2   8      688.63      716.55     30.71 o 
   4  -2   8       27.38       22.76     17.10 o 
   5  -2   8       24.09       24.81     22.20 o 
   6  -2   8        7.88        4.65     16.27 o 
   7  -2   8       77.90       24.13     23.29 o 
   8  -2   8      105.82       84.25     48.66 o 
   9  -2   8      162.00      132.41     56.50 o 
  10  -2   8        1.26        6.19     25.92 o 
  11  -2   8       24.97       23.47     29.71 o 
 -11  -1   8      200.09       98.08    106.92 o 
 -10  -1   8      230.20      205.56    101.23 o 
  -9  -1   8      717.18      799.24    133.77 o 
  -8  -1   8      249.65      308.78    101.13 o 
  -7  -1   8      273.11      310.09     54.17 o 
  -6  -1   8      187.66      153.16     59.46 o 
  -5  -1   8      487.35      528.14     40.60 o 
  -4  -1   8      169.09      178.00     10.11 o 
  -3  -1   8     1247.88     1184.63     37.57 o 
  -2  -1   8     7447.80     7500.12    138.69 o 
  -1  -1   8     3585.06     3756.75    103.08 o 
   0  -1   8      920.27      972.25     39.79 o 
   1  -1   8     6450.05     6683.17    299.39 o 
   2  -1   8     2936.48     3182.59    176.88 o 
   3  -1   8     2171.96     2157.21     69.99 o 
   4  -1   8       91.88       90.53     32.63 o 
   5  -1   8       67.29       73.33     40.25 o 
   6  -1   8     1492.67     1566.41     65.82 o 
   7  -1   8      353.40      397.89     53.49 o 
   8  -1   8      201.91       65.46     72.26 o 
   9  -1   8        0.20       12.15     19.50 o 
  10  -1   8       56.39       50.84     37.73 o 
 -11   0   8      141.68      125.03    114.21 o 
 -10   0   8       23.22       25.96     53.11 o 
  -9   0   8      692.65      761.27     58.65 o 
  -8   0   8      991.73     1007.42     72.66 o 
  -7   0   8       49.48       44.55     24.46 o 
  -6   0   8       85.78       84.58     21.79 o 
  -5   0   8      661.51      642.42     24.21 o 
  -4   0   8     4053.13     4164.97    110.92 o 
  -3   0   8        8.27       55.14     31.98 o 
  -2   0   8     2903.22     3188.74     72.03 o 
  -1   0   8     2439.45     2750.29     75.44 o 
   0   0   8     1627.53     1595.44     49.40 o 
   1   0   8      263.44      329.22     23.45 o 
   2   0   8     1518.07     1705.27     65.56 o 
   3   0   8      953.13     1032.04     48.88 o 
   4   0   8       23.78       27.75     19.10 o 
   5   0   8        2.64        0.49     28.92 o 
   6   0   8       46.19       21.44     18.79 o 
   7   0   8       65.12       32.50     27.13 o 
   8   0   8      444.81      513.42     71.97 o 
   9   0   8       39.45       36.52     34.79 o 
  10   0   8        7.63       -5.42     34.20 o 
 -12   1   8       28.46       60.96    112.56 o 
 -11   1   8      113.54       64.26     54.33 o 
 -10   1   8      584.38      504.14    401.02 o 
  -9   1   8      446.07      445.86    100.45 o 
  -8   1   8       26.99       16.76     33.42 o 
  -7   1   8      382.53      379.11     53.10 o 
  -6   1   8      947.18     1083.92     52.17 o 
  -5   1   8     4764.68     4857.86    112.79 o 
  -4   1   8      380.87      438.05     15.94 o 
  -3   1   8     2821.66     3076.67    100.51 o 
  -2   1   8     2027.12     2072.11     61.00 o 
  -1   1   8      774.14      748.17     26.31 o 
   0   1   8     1195.24     1216.87     37.83 o 
   1   1   8     2915.80     3263.37     66.73 o 
   2   1   8      925.51      986.26     34.95 o 
   3   1   8      872.11      946.51     45.18 o 
   4   1   8     1251.94     1331.85     62.74 o 
   5   1   8      785.36      779.29     45.45 o 
   6   1   8      409.69      368.94     47.35 o 
   7   1   8      118.32       94.77     34.34 o 
   8   1   8      241.92      157.36     70.65 o 
   9   1   8      262.35      218.29     99.32 o 
  10   1   8       98.97       61.32     43.52 o 
 -12   2   8      113.56      128.10     94.88 o 
 -11   2   8        2.49      -16.30     78.02 o 
 -10   2   8       28.72      -44.83     65.35 o 
  -9   2   8      175.63      173.23    124.93 o 
  -8   2   8     1864.11     1809.75    112.43 o 
  -7   2   8      311.97      321.33     22.75 o 
  -6   2   8      254.90      224.33     25.03 o 
  -5   2   8      203.83      194.75     18.56 o 
  -4   2   8     2980.62     3120.71     81.94 o 
  -3   2   8      628.11      592.18     42.95 o 
  -2   2   8     2768.26     2899.47     81.37 o 
  -1   2   8       41.20       55.77     14.64 o 
   0   2   8      136.24      124.21     22.38 o 
   1   2   8      807.88      847.00     31.41 o 
   2   2   8     1702.54     1561.10    339.81 o 
   3   2   8        5.02        2.22      9.77 o 
   4   2   8        8.72        0.14     14.49 o 
   5   2   8      695.15      666.62     47.10 o 
   6   2   8       40.60       43.65     23.69 o 
   7   2   8       39.27       17.07     20.36 o 
   8   2   8      137.73      120.81     56.33 o 
   9   2   8       11.56       16.46     36.64 o 
  10   2   8       24.27       15.08     24.75 o 
 -12   3   8       34.79       25.14     36.59 o 
 -11   3   8       95.00       70.33     80.72 o 
 -10   3   8       50.94       64.46     50.37 o 
  -9   3   8       80.11      103.72    113.09 o 
  -8   3   8      615.79      608.07     44.15 o 
  -7   3   8      572.94      557.46     23.07 o 
  -6   3   8      419.55      456.71     17.60 o 
  -5   3   8     2015.52     2146.55     76.14 o 
  -4   3   8     2418.64     2536.04     79.74 o 
  -3   3   8      767.43      727.95     19.60 o 
  -2   3   8       70.69      102.90     31.14 o 
  -1   3   8     2289.75     2384.28     67.93 o 
   0   3   8      501.07      470.27     13.48 o 
   1   3   8     4946.23     4975.40    151.28 o 
   2   3   8      411.53      391.97     14.31 o 
   3   3   8       59.63       81.04     21.51 o 
   4   3   8     1009.21      613.44    286.59 o 
   5   3   8      137.40      146.03     58.44 o 
   6   3   8      794.08      783.43     39.51 o 
   7   3   8      139.55      126.95     51.85 o 
   8   3   8        0.20       -4.81     31.71 o 
   9   3   8      108.86       40.77     42.91 o 
 -12   4   8       37.69       51.27     47.74 o 
 -11   4   8      342.28      263.85    213.44 o 
 -10   4   8       94.88       96.86     67.96 o 
  -9   4   8     1084.75      887.38    185.86 o 
  -8   4   8      184.35      214.87     79.28 o 
  -7   4   8     2069.78     2021.35     82.69 o 
  -6   4   8     2169.79     2370.93     96.59 o 
  -5   4   8      867.33      908.72     40.15 o 
  -4   4   8       87.92       91.99     27.59 o 
  -3   4   8      581.74      555.14     17.39 o 
  -2   4   8     2195.41     2280.64     64.20 o 
  -1   4   8      581.09      629.57     11.84 o 
   0   4   8     1634.82     1849.98     97.11 o 
   1   4   8      641.40      672.35    120.53 o 
   2   4   8       15.96       17.60      9.84 o 
   3   4   8      125.94      126.26     33.49 o 
   4   4   8      778.26      585.94    169.54 o 
   5   4   8        2.45       -1.12     18.44 o 
   6   4   8       82.27       90.06     39.35 o 
   7   4   8       75.46       38.34     30.53 o 
   8   4   8       24.08       29.18     31.81 o 
   9   4   8        9.41       24.51     34.87 o 
 -12   5   8       12.03       16.53     57.14 o 
 -11   5   8      140.62       78.32     72.94 o 
 -10   5   8        2.03       36.82     28.47 o 
  -9   5   8       97.22       89.59     39.57 o 
  -8   5   8       25.41       25.57     22.29 o 
  -7   5   8     1202.80     1108.18     60.96 o 
  -6   5   8       75.59       55.04     30.82 o 
  -5   5   8     1492.38     1562.25     66.84 o 
  -4   5   8     1957.80     2034.31     50.53 o 
  -3   5   8     1602.89     1549.54     56.64 o 
  -2   5   8     2144.36     2264.70     56.68 o 
  -1   5   8      156.84      162.31     72.05 o 
   0   5   8       44.91       13.48     34.67 o 
   1   5   8     1634.37     1735.29     95.68 o 
   2   5   8     1193.77     1305.25     61.40 o 
   3   5   8      916.78      761.07     93.09 o 
   4   5   8       10.82       -2.58     16.07 o 
   5   5   8        3.21       -3.92     15.75 o 
   6   5   8      168.36      108.49     78.41 o 
   7   5   8      355.53      251.96    150.92 o 
   8   5   8       13.67       12.41     35.64 o 
 -12   6   8      186.48       95.70     88.38 o 
 -11   6   8      229.63      181.21    146.70 o 
 -10   6   8      327.26      453.01     70.89 o 
  -9   6   8      954.04      965.30     54.47 o 
  -8   6   8      343.21      330.83     42.51 o 
  -7   6   8       12.16       13.36     19.31 o 
  -6   6   8      187.00      213.56     46.80 o 
  -5   6   8       43.91       39.72     17.55 o 
  -4   6   8     4628.87     4786.00    230.95 o 
  -3   6   8     2342.74     2373.41     67.86 o 
  -2   6   8       92.47       78.32     31.28 o 
  -1   6   8      387.66      350.98     32.63 o 
   0   6   8     3857.56     4120.48    164.65 o 
   1   6   8      174.24      173.90     69.96 o 
   2   6   8      113.67      121.85     49.67 o 
   3   6   8        5.17       12.12     25.23 o 
   4   6   8      374.27      126.46    134.84 o 
   5   6   8      242.04      102.85     67.84 o 
   6   6   8        2.27        3.91     26.01 o 
   7   6   8       75.26       65.79     53.56 o 
   8   6   8        2.35      -17.11     46.25 o 
 -11   7   8       17.63       -8.54     64.99 o 
 -10   7   8      593.21      570.62     82.32 o 
  -9   7   8       28.00        0.28     26.51 o 
  -8   7   8      188.71      166.96     78.24 o 
  -7   7   8      557.70      508.24     42.13 o 
  -6   7   8      175.32      108.85     61.92 o 
  -5   7   8     5661.16     5643.27    195.53 o 
  -4   7   8      421.57      361.61     18.08 o 
  -3   7   8        3.36        9.80      6.04 o 
  -2   7   8       28.36       33.47     31.33 o 
  -1   7   8     1890.56     1859.58    149.32 o 
   0   7   8     1807.09     1857.09    111.94 o 
   1   7   8      117.96      102.60     56.55 o 
   2   7   8       94.48       89.26     34.44 o 
   3   7   8      224.30      201.00     71.24 o 
   4   7   8      770.87      591.15    403.38 o 
   5   7   8       48.19       37.68     38.74 o 
   6   7   8       94.67       60.22     57.66 o 
   7   7   8       33.91       32.01     36.85 o 
 -11   8   8      144.39       81.81    115.53 o 
 -10   8   8       36.81       48.64     24.46 o 
  -9   8   8      157.25      138.30     62.18 o 
  -8   8   8      919.37      984.82     91.83 o 
  -7   8   8     1667.27     1700.47    110.41 o 
  -6   8   8       10.85       15.10     24.56 o 
  -5   8   8       26.78       19.02     11.88 o 
  -4   8   8      743.80      797.34     39.83 o 
  -3   8   8     1138.92     1190.25     85.86 o 
  -2   8   8     2369.01     2382.97    128.85 o 
  -1   8   8       36.39       39.72     33.38 o 
   0   8   8       73.97       52.55     41.68 o 
   1   8   8      447.32      478.95     72.65 o 
   2   8   8      606.68      612.74     85.10 o 
   3   8   8      294.08      275.86    111.43 o 
   4   8   8       86.88       55.82     41.61 o 
   5   8   8       25.71       25.08     32.76 o 
   6   8   8      129.98       84.82     63.98 o 
 -11   9   8      113.35       48.33     49.81 o 
 -10   9   8        1.51        5.25     22.73 o 
  -9   9   8        1.56       -6.01     32.53 o 
  -8   9   8      449.42      411.61     49.57 o 
  -7   9   8      100.73       79.07     51.46 o 
  -6   9   8      815.01      817.18    123.51 o 
  -5   9   8      363.51      318.65     39.97 o 
  -4   9   8      367.65      392.61     49.48 o 
  -3   9   8     1208.95     1199.64    100.43 o 
  -2   9   8       69.32       97.24     49.30 o 
  -1   9   8      639.71      570.41    142.20 o 
   0   9   8       50.26       48.10     43.51 o 
   1   9   8      642.11      614.01     78.70 o 
   2   9   8      162.93      114.84     55.72 o 
   3   9   8       83.06       78.45     54.68 o 
   4   9   8      191.95      116.88     77.53 o 
   5   9   8       34.29       21.50     34.72 o 
   6   9   8      126.61       77.71     76.35 o 
 -10  10   8      360.07      202.75    218.55 o 
  -9  10   8      478.75      378.16    330.62 o 
  -8  10   8       44.95      -12.47     80.16 o 
  -7  10   8     1923.09     2034.09    156.24 o 
  -6  10   8     1232.94     1162.84    102.33 o 
  -5  10   8      524.03      502.29    271.50 o 
  -4  10   8       80.98      101.01     51.54 o 
  -3  10   8      153.35      111.42     65.39 o 
  -2  10   8     2197.01     2164.90    116.51 o 
  -1  10   8      125.35       86.26     49.52 o 
   0  10   8      148.08      154.28     89.11 o 
   1  10   8       14.93        8.70     28.05 o 
   2  10   8        5.64       22.06     30.60 o 
   3  10   8      278.90      225.87    122.37 o 
   4  10   8       78.27       44.36     41.95 o 
   5  10   8      161.61       41.54     41.40 o 
  -9  11   8       14.76      -22.20     98.24 o 
  -8  11   8        6.44       20.22     44.34 o 
  -7  11   8       51.97       21.15     44.40 o 
  -6  11   8       57.37       58.79     81.55 o 
  -5  11   8       85.75       93.79     85.94 o 
  -4  11   8        1.29       -1.12     79.24 o 
  -3  11   8      348.89      267.11    119.88 o 
  -2  11   8      191.03      136.18     71.89 o 
  -1  11   8       94.81       84.35     50.25 o 
   0  11   8      108.73       59.18     35.37 o 
   1  11   8      666.00      571.93     68.05 o 
   2  11   8       63.00       52.23     46.42 o 
   3  11   8       32.29       34.64     37.32 o 
  -8  12   8      287.92      153.66    142.08 o 
  -7  12   8      184.04      132.12    133.94 o 
  -6  12   8       46.87       34.34     80.33 o 
  -5  12   8      599.11      733.48    211.63 o 
  -4  12   8     1222.17     1271.18    114.27 o 
  -3  12   8      547.13      506.03     61.77 o 
  -2  12   8        6.38       21.71     28.96 o 
  -1  12   8      101.91       79.28     57.48 o 
   0  12   8      502.25      298.15    159.69 o 
   1  12   8      420.43      234.58    157.42 o 
   2  12   8       15.77       17.09     35.07 o 
  -7  13   8      127.74       69.90     80.63 o 
  -6  13   8       16.14       31.64     79.44 o 
  -5  13   8       34.47      -22.66     99.99 o 
  -4  13   8      237.28      215.09    162.21 o 
  -3  13   8        1.99       27.91     61.89 o 
  -2  13   8        7.85      -11.91     25.53 o 
  -1  13   8       69.66       33.90     40.84 o 
   0  13   8      222.73      113.34     65.58 o 
  -1 -13   9       12.99       24.40     28.52 o 
   0 -13   9       54.69       39.58     31.35 o 
   1 -13   9       11.22       18.51     21.59 o 
   2 -13   9      142.48       95.31     29.69 o 
   3 -13   9      111.71       92.02     34.27 o 
   4 -13   9      100.89       68.02     36.18 o 
   5 -13   9      154.87      100.19     49.00 o 
  -3 -12   9       47.48       29.69     30.44 o 
  -2 -12   9      695.43      656.07    109.85 o 
  -1 -12   9     1050.79      983.56     89.21 o 
   0 -12   9      430.44      409.18     53.84 o 
   1 -12   9       27.79       20.92     26.24 o 
   2 -12   9      537.95      391.19    141.04 o 
   3 -12   9      436.74      461.83     66.41 o 
   4 -12   9      617.60      603.65     85.12 o 
   5 -12   9      130.80      104.86     45.76 o 
   6 -12   9      115.13       73.47     45.75 o 
   7 -12   9      100.19       57.14     51.53 o 
  -4 -11   9        1.76       -9.50     58.41 o 
  -3 -11   9      228.71      177.93     71.18 o 
  -2 -11   9        1.07       36.64     31.75 o 
  -1 -11   9       96.11       67.82     29.95 o 
   0 -11   9      286.57      242.51     90.60 o 
   1 -11   9      145.34      102.86     41.06 o 
   2 -11   9      101.82      107.72     46.92 o 
   3 -11   9       58.34       18.44     32.36 o 
   4 -11   9       13.75       20.71     22.42 o 
   5 -11   9        1.72       22.30     22.53 o 
   6 -11   9       28.06       32.09     26.09 o 
   7 -11   9      206.39      146.85     81.25 o 
   8 -11   9      197.33      167.38     90.17 o 
  -6 -10   9      153.79       84.95     65.37 o 
  -5 -10   9      698.13      708.40     71.21 o 
  -4 -10   9     1034.25     1022.08     67.30 o 
  -3 -10   9      796.92      644.87    241.76 o 
  -2 -10   9      756.81      654.65     59.41 o 
  -1 -10   9      391.44      346.29    114.95 o 
   0 -10   9     1226.73     1207.98     60.52 o 
   1 -10   9     1180.24     1099.74     57.40 o 
   2 -10   9        6.52       18.43     25.47 o 
   3 -10   9       24.77       26.99     25.28 o 
   4 -10   9      432.75      405.85     82.81 o 
   5 -10   9      155.04      151.66     59.91 o 
   6 -10   9     1253.96     1235.47     57.37 o 
   7 -10   9        7.05       11.71     27.79 o 
   8 -10   9       53.37       24.55     48.36 o 
   9 -10   9      333.65      202.62    113.19 o 
  -7  -9   9       49.78       56.21     79.11 o 
  -6  -9   9       31.94       38.96     41.89 o 
  -5  -9   9       82.67       83.95     48.70 o 
  -4  -9   9      122.90       96.83     49.99 o 
  -3  -9   9      138.08      157.93     58.58 o 
  -2  -9   9       16.37       16.99     20.94 o 
  -1  -9   9       51.56       44.50     19.46 o 
   0  -9   9       20.31       21.36     17.22 o 
   1  -9   9      181.50      176.06     54.46 o 
   2  -9   9        4.79       -9.60     33.48 o 
   3  -9   9      568.20      535.53     44.73 o 
   4  -9   9       32.78       40.65     24.11 o 
   5  -9   9      165.04      131.95     55.64 o 
   6  -9   9       87.63       77.62     48.31 o 
   7  -9   9       94.88       54.75     46.09 o 
   8  -9   9      244.50      184.26     84.97 o 
   9  -9   9        5.23       40.96     41.75 o 
  -7  -8   9      192.53      113.67     72.80 o 
  -6  -8   9      178.34      149.41     71.16 o 
  -5  -8   9      481.62      380.33    135.85 o 
  -4  -8   9      187.84      127.59     81.84 o 
  -3  -8   9     1450.91     1466.74     98.86 o 
  -2  -8   9      637.82      650.45     34.27 o 
  -1  -8   9      892.15      803.47     34.61 o 
   0  -8   9     1062.14     1027.73     38.43 o 
   1  -8   9      407.68      457.53     43.63 o 
   2  -8   9      554.72      635.67     61.03 o 
   3  -8   9     2709.96     2780.00    135.65 o 
   4  -8   9      112.76      113.70     46.01 o 
   5  -8   9       22.80       18.41     29.64 o 
   6  -8   9     1605.39     1708.69     98.29 o 
   7  -8   9       54.10       53.52     39.18 o 
   8  -8   9      249.38      202.14     88.75 o 
   9  -8   9      261.21      193.49    114.28 o 
  10  -8   9        3.81      -34.33     69.75 o 
  -8  -7   9       19.09       14.96     52.83 o 
  -7  -7   9      745.93      641.73    167.97 o 
  -6  -7   9       17.63       30.89     45.01 o 
  -5  -7   9       27.11       16.29     55.02 o 
  -4  -7   9     1079.63      941.11     98.84 o 
  -3  -7   9       85.13       61.98     34.92 o 
  -2  -7   9        5.22       10.67     12.69 o 
  -1  -7   9        8.13        7.78     14.18 o 
   0  -7   9       16.84       19.19     14.55 o 
   1  -7   9      137.90      131.22     46.62 o 
   2  -7   9      149.94      121.35     60.06 o 
   3  -7   9        8.37       14.31     33.49 o 
   4  -7   9       43.90       37.62     29.37 o 
   5  -7   9       33.21       34.40     26.99 o 
   6  -7   9      713.75      695.41     44.76 o 
   7  -7   9        2.34       25.77     20.75 o 
   8  -7   9       64.78       51.75     32.31 o 
   9  -7   9        0.09       -7.35     27.90 o 
  10  -7   9      121.04       96.48     67.68 o 
  -9  -6   9       13.25       35.22     37.04 o 
  -8  -6   9       40.22       81.43     56.39 o 
  -7  -6   9      640.95      734.25     98.51 o 
  -6  -6   9     1161.31     1232.37     90.47 o 
  -5  -6   9      622.22      616.59     67.43 o 
  -4  -6   9       20.57       25.30     29.21 o 
  -3  -6   9      383.41      382.00     23.51 o 
  -2  -6   9     1541.42     1544.14     75.11 o 
  -1  -6   9     6144.63     6064.46    163.70 o 
   0  -6   9      880.11      866.89     52.47 o 
   1  -6   9        7.38       24.32     18.60 o 
   2  -6   9      722.12      784.55     42.74 o 
   3  -6   9     3398.46     3714.64    143.42 o 
   4  -6   9      482.94      550.73    104.99 o 
   5  -6   9     1001.80     1055.63     45.49 o 
   6  -6   9      934.65     1014.84     59.44 o 
   7  -6   9       12.37       21.66     27.99 o 
   8  -6   9      375.03      284.17    108.21 o 
   9  -6   9      200.05      116.84     57.27 o 
  10  -6   9      101.06       49.23     58.52 o 
  -9  -5   9      122.61       98.12     55.92 o 
  -8  -5   9        9.96        6.88     47.26 o 
  -7  -5   9      257.41      182.25     79.61 o 
  -6  -5   9       65.85       68.85     42.69 o 
  -5  -5   9      396.33      367.46    121.98 o 
  -4  -5   9       75.01       67.29     29.42 o 
  -3  -5   9      133.53      132.83     33.15 o 
  -2  -5   9      253.45      221.22     16.57 o 
  -1  -5   9      501.31      521.65     36.14 o 
   0  -5   9      118.51      118.25     43.69 o 
   1  -5   9        0.34        3.83     17.33 o 
   2  -5   9      502.89      542.14     42.48 o 
   3  -5   9        4.05       25.54     19.09 o 
   4  -5   9      524.25      439.98    140.35 o 
   5  -5   9      696.06      709.66     45.18 o 
   6  -5   9      738.23      791.89     69.12 o 
   7  -5   9       30.53       50.46     26.79 o 
   8  -5   9       88.06      110.58     41.31 o 
   9  -5   9       68.78       63.08     45.44 o 
  10  -5   9        0.26       10.00     22.08 o 
 -10  -4   9      388.09      324.26    162.00 o 
  -9  -4   9       79.64      106.47     79.16 o 
  -8  -4   9       79.25       78.08     56.89 o 
  -7  -4   9        1.09       11.16     22.39 o 
  -6  -4   9       13.42       16.65     27.60 o 
  -5  -4   9     5688.67     5962.41    166.38 o 
  -4  -4   9     1624.50     1663.00    106.59 o 
  -3  -4   9      614.33      585.44     20.27 o 
  -2  -4   9       96.84       92.78     24.48 o 
  -1  -4   9     1019.66     1047.66     50.12 o 
   0  -4   9     5449.77     5826.94    156.87 o 
   1  -4   9     2584.98     2759.09     85.40 o 
   2  -4   9      461.40      463.87     33.03 o 
   3  -4   9      264.35      290.70     52.35 o 
   4  -4   9      363.95      418.92     45.33 o 
   5  -4   9     2426.69     2570.65    126.13 o 
   6  -4   9      229.39      262.86     90.60 o 
   7  -4   9       44.34       30.05     21.09 o 
   8  -4   9       72.92       57.37     32.42 o 
   9  -4   9      140.95       89.06     38.53 o 
  10  -4   9      141.08       83.84     62.80 o 
 -10  -3   9       32.93       42.82     29.16 o 
  -9  -3   9      132.38       93.09     48.74 o 
  -8  -3   9        8.24        1.51     40.46 o 
  -7  -3   9       22.77       26.12     31.48 o 
  -6  -3   9       82.26       95.31     44.53 o 
  -5  -3   9     2539.84     2566.11    129.03 o 
  -4  -3   9        1.99        1.18      6.47 o 
  -3  -3   9      339.66      318.04     16.20 o 
  -2  -3   9      160.91      177.63     17.62 o 
  -1  -3   9       36.57       56.40     25.19 o 
   0  -3   9       91.00       99.86     28.05 o 
   1  -3   9      173.66      172.79     51.61 o 
   2  -3   9      466.95      541.20     35.18 o 
   3  -3   9      407.97      491.62     41.23 o 
   4  -3   9      121.59      112.91     35.93 o 
   5  -3   9        2.15       37.44     25.84 o 
   6  -3   9       29.14       39.84     26.16 o 
   7  -3   9        4.48       20.35     22.14 o 
   8  -3   9        2.53       -8.83     33.23 o 
   9  -3   9       34.66        9.59     23.50 o 
  10  -3   9       59.71       46.09     40.51 o 
 -11  -2   9        5.16      -30.05     92.07 o 
 -10  -2   9       55.08       68.40     45.70 o 
  -9  -2   9       90.24       32.44     49.71 o 
  -8  -2   9      721.98      807.61     59.41 o 
  -7  -2   9      680.20      761.22    102.03 o 
  -6  -2   9      546.92      524.76     51.66 o 
  -5  -2   9      538.18      515.04     54.41 o 
  -4  -2   9       21.80       17.38      8.20 o 
  -3  -2   9     6396.14     6214.68    140.07 o 
  -2  -2   9     2766.53     2902.86     78.30 o 
  -1  -2   9      171.32      202.94     59.45 o 
   0  -2   9      461.13      517.41     28.42 o 
   1  -2   9      672.02      663.65     28.77 o 
   2  -2   9     5964.39     6157.04    182.84 o 
   3  -2   9      759.30      815.09     49.65 o 
   4  -2   9      129.25       97.59     37.82 o 
   5  -2   9        8.42        1.47     17.66 o 
   6  -2   9      160.28      180.18     63.26 o 
   7  -2   9      590.76      563.03     42.53 o 
   8  -2   9      142.30       72.79     37.74 o 
   9  -2   9        3.44        3.06     28.39 o 
  10  -2   9        1.50       -7.25     33.34 o 
 -11  -1   9       52.80       36.68     61.99 o 
 -10  -1   9      109.19      128.19     67.43 o 
  -9  -1   9      800.05      824.43     63.25 o 
  -8  -1   9       85.89       66.87     45.16 o 
  -7  -1   9        0.53       -0.20     23.82 o 
  -6  -1   9      131.27      101.83     41.42 o 
  -5  -1   9      937.93      980.58     44.25 o 
  -4  -1   9      689.55      682.77     27.29 o 
  -3  -1   9      323.69      328.42     14.57 o 
  -2  -1   9      318.21      317.97     22.68 o 
  -1  -1   9      148.10      113.31     33.13 o 
   0  -1   9       23.63       10.55     25.61 o 
   1  -1   9     1869.08     2097.04     47.34 o 
   2  -1   9      182.87      227.85     79.12 o 
   3  -1   9       94.11       95.83     27.82 o 
   4  -1   9       16.00       -3.85     29.59 o 
   5  -1   9     1303.13     1195.08     66.39 o 
   6  -1   9      407.20      105.24    174.08 o 
   7  -1   9       54.75       38.33     28.64 o 
   8  -1   9      146.02       63.82     46.98 o 
   9  -1   9       54.50       41.09     25.80 o 
  10  -1   9        4.80       13.50     23.38 o 
 -11   0   9      318.24      329.27    235.18 o 
 -10   0   9      153.90       96.43    103.32 o 
  -9   0   9        1.24        7.70     24.53 o 
  -8   0   9      123.87      176.01     60.27 o 
  -7   0   9      649.47      738.44     49.92 o 
  -6   0   9     1202.77     1295.46     61.88 o 
  -5   0   9     1098.01     1134.84     50.07 o 
  -4   0   9       64.06       58.81     17.98 o 
  -3   0   9      139.45      146.14     16.82 o 
  -2   0   9     2375.05     2430.28     99.88 o 
  -1   0   9     5474.28     5327.85    228.50 o 
   0   0   9     3156.07     3269.54     78.78 o 
   1   0   9       53.05       46.70     26.63 o 
   2   0   9     1143.88     1181.51     54.50 o 
   3   0   9     1997.64     2037.32     70.07 o 
   4   0   9     2096.51     2248.16     87.85 o 
   5   0   9      432.24      445.43     98.00 o 
   6   0   9       72.89       43.92     29.11 o 
   7   0   9      273.16      198.67     86.39 o 
   8   0   9      246.37      181.34     71.84 o 
   9   0   9      101.74       81.49     42.92 o 
  10   0   9       12.93       24.43     31.56 o 
 -11   1   9      330.50      225.68    143.17 o 
 -10   1   9       27.59       23.88     69.41 o 
  -9   1   9     1133.17     1167.29     58.10 o 
  -8   1   9      360.81      395.33     45.33 o 
  -7   1   9      254.35      267.03     90.77 o 
  -6   1   9      227.02      177.50     17.28 o 
  -5   1   9      156.55      166.38     21.92 o 
  -4   1   9      213.80      201.79     14.99 o 
  -3   1   9     1110.08     1182.92     56.82 o 
  -2   1   9      347.38      296.15     21.20 o 
  -1   1   9       80.26       87.63     25.24 o 
   0   1   9      152.31      154.00     14.63 o 
   1   1   9     2089.60     2260.95     79.51 o 
   2   1   9      128.83      109.94     26.76 o 
   3   1   9       56.74       57.11     32.55 o 
   4   1   9       55.74       31.35     20.34 o 
   5   1   9      928.32      924.40     67.93 o 
   6   1   9       44.58       17.36     18.93 o 
   7   1   9       12.51       24.12     24.01 o 
   8   1   9       30.11       28.61     24.60 o 
   9   1   9       98.37       83.32     40.50 o 
  10   1   9        3.57       20.17     23.43 o 
 -11   2   9        3.71        7.52     24.28 o 
 -10   2   9      538.22      535.91    159.17 o 
  -9   2   9      209.32      212.22    136.81 o 
  -8   2   9      834.23      891.00     49.78 o 
  -7   2   9       21.78       15.49     22.53 o 
  -6   2   9       25.60       36.97     14.84 o 
  -5   2   9     6671.54     6749.80    166.92 o 
  -4   2   9     1099.32     1223.38     54.99 o 
  -3   2   9      875.49      918.96     41.89 o 
  -2   2   9      120.41      133.58     15.42 o 
  -1   2   9      856.05      847.13     35.46 o 
   0   2   9     4073.18     4388.75    116.91 o 
   1   2   9      437.94      445.87     17.91 o 
   2   2   9     1314.04     1419.12     53.20 o 
   3   2   9      542.00      498.27     24.87 o 
   4   2   9     1186.65     1272.66     95.68 o 
   5   2   9     2041.73     1855.07    136.16 o 
   6   2   9      392.09      402.13     42.87 o 
   7   2   9        1.00        3.50     21.38 o 
   8   2   9        6.00        3.94     24.50 o 
   9   2   9       87.43       55.32     31.80 o 
 -11   3   9      157.25      147.07    132.25 o 
 -10   3   9      186.23      106.85     78.71 o 
  -9   3   9       81.39       59.41     66.34 o 
  -8   3   9        3.88        2.92     13.76 o 
  -7   3   9       52.58       52.51     23.49 o 
  -6   3   9     4151.52     4172.44    243.96 o 
  -5   3   9      566.74      587.52     72.32 o 
  -4   3   9       55.06       42.16     24.69 o 
  -3   3   9      637.42      663.09     34.42 o 
  -2   3   9      367.62      388.47     16.29 o 
  -1   3   9      198.30      213.77     11.59 o 
   0   3   9      232.37      255.11     41.19 o 
   1   3   9      207.57      212.36     14.48 o 
   2   3   9        7.07       -2.65      9.63 o 
   3   3   9      156.55      142.32     39.95 o 
   4   3   9        5.42        9.23     14.17 o 
   5   3   9        2.75       -5.77     19.05 o 
   6   3   9       45.80       55.90     36.23 o 
   7   3   9       32.32       36.52     31.65 o 
   8   3   9        0.92       11.16     15.90 o 
   9   3   9       13.72        7.94     40.19 o 
 -11   4   9      309.50      263.19    179.63 o 
 -10   4   9       23.02       -9.24     57.80 o 
  -9   4   9       50.00       83.73     68.32 o 
  -8   4   9     1630.68     1588.82    136.51 o 
  -7   4   9       41.28       31.46     15.30 o 
  -6   4   9     1039.76     1078.12     60.76 o 
  -5   4   9       13.05       18.44     10.15 o 
  -4   4   9      649.10      681.59     45.44 o 
  -3   4   9     2618.21     2754.55     72.85 o 
  -2   4   9      866.91      876.85     34.91 o 
  -1   4   9     1106.66     1153.87     50.75 o 
   0   4   9      182.47      189.82     19.48 o 
   1   4   9      435.02      469.51     59.74 o 
   2   4   9     2171.41     2288.05     75.83 o 
   3   4   9      421.94      433.64     51.73 o 
   4   4   9      411.30      303.29     38.14 o 
   5   4   9       92.85       51.70     20.75 o 
   6   4   9      316.24       71.94    112.44 o 
   7   4   9       62.70       52.77     58.81 o 
   8   4   9       51.87       22.07     50.36 o 
 -11   5   9      117.64      144.26    125.00 o 
 -10   5   9      163.86      121.43     86.86 o 
  -9   5   9      934.41      819.17    184.29 o 
  -8   5   9       89.95       87.94     33.54 o 
  -7   5   9      164.86      120.45     51.85 o 
  -6   5   9      881.52      904.27     57.03 o 
  -5   5   9      883.49      775.91    115.61 o 
  -4   5   9     1776.13     1851.61     59.38 o 
  -3   5   9      648.95      685.44     33.46 o 
  -2   5   9       20.08       15.73     10.13 o 
  -1   5   9      863.08      857.46     65.86 o 
   0   5   9     1170.27     1354.91     94.71 o 
   1   5   9      761.95      737.15     49.28 o 
   2   5   9        0.33      -20.86     35.94 o 
   3   5   9     1454.72     1363.03     70.04 o 
   4   5   9      138.98       46.24     42.79 o 
   5   5   9      106.39       73.25     55.98 o 
   6   5   9        4.91      -45.36     46.13 o 
   7   5   9        7.24      -17.34     49.00 o 
   8   5   9       48.91       25.64     48.12 o 
 -11   6   9      310.42      209.91    218.98 o 
 -10   6   9        3.53       17.52     37.77 o 
  -9   6   9       34.60       34.81     27.08 o 
  -8   6   9       36.08       27.12     25.34 o 
  -7   6   9      179.32      173.18     96.23 o 
  -6   6   9      927.23      968.34     63.99 o 
  -5   6   9      270.31      319.21     32.16 o 
  -4   6   9      103.37       97.42     35.75 o 
  -3   6   9      618.57      609.42     50.24 o 
  -2   6   9     2050.79     1949.14    108.76 o 
  -1   6   9     3191.39     3218.74    150.30 o 
   0   6   9      229.78      256.97     92.61 o 
   1   6   9      781.92      805.49     74.09 o 
   2   6   9      782.43      421.49    326.56 o 
   3   6   9      191.14      199.32     97.18 o 
   4   6   9     1774.83     1817.96    102.13 o 
   5   6   9        3.86      -22.97     50.59 o 
   6   6   9       43.20       34.06     47.46 o 
   7   6   9        6.88        7.11     48.92 o 
 -11   7   9       21.91       37.28     36.68 o 
 -10   7   9        3.36       25.67     39.46 o 
  -9   7   9      252.87      204.26    108.73 o 
  -8   7   9      839.02      915.36     75.27 o 
  -7   7   9     1327.69     1337.43     86.97 o 
  -6   7   9      341.91      297.68    127.80 o 
  -5   7   9      218.78      214.35     19.57 o 
  -4   7   9      951.22      995.80     57.22 o 
  -3   7   9     1069.29     1104.32     82.56 o 
  -2   7   9     1301.29     1320.97     98.47 o 
  -1   7   9        8.57       28.34     26.43 o 
   0   7   9       93.60      122.61     75.64 o 
   1   7   9     1241.03     1328.44     99.65 o 
   2   7   9      387.08      464.21     75.86 o 
   3   7   9      230.48       67.38     52.26 o 
   4   7   9      100.64       45.58     44.72 o 
   5   7   9       69.66       67.58     40.41 o 
   6   7   9       37.98       37.50     30.76 o 
   7   7   9        3.75        6.12     40.99 o 
 -11   8   9       43.79       18.74     37.44 o 
 -10   8   9       10.91       11.93     23.09 o 
  -9   8   9      134.39      136.90     77.90 o 
  -8   8   9     1171.85     1191.53     62.16 o 
  -7   8   9      132.29       86.49     42.95 o 
  -6   8   9      270.05      300.64     82.26 o 
  -5   8   9     1665.64     1523.75    100.68 o 
  -4   8   9      377.98      405.52     39.98 o 
  -3   8   9      992.71     1015.50     56.84 o 
  -2   8   9      132.24      103.04     46.37 o 
  -1   8   9      634.62      561.70     49.57 o 
   0   8   9       50.48       53.17     31.56 o 
   1   8   9     1644.12     1564.02    151.85 o 
   2   8   9       21.24        6.44     48.15 o 
   3   8   9      303.79       61.67    181.42 o 
   4   8   9      190.28      130.00     85.37 o 
   5   8   9       38.92       15.92     32.27 o 
   6   8   9      427.07      267.18    269.16 o 
 -10   9   9      261.05      172.40    191.54 o 
  -9   9   9      149.81      110.61    106.62 o 
  -8   9   9      169.55       89.43     94.61 o 
  -7   9   9      160.21      152.87    102.04 o 
  -6   9   9     1956.30     2010.73    204.43 o 
  -5   9   9      442.85      425.07    292.19 o 
  -4   9   9        7.03        4.76     26.00 o 
  -3   9   9      102.70       71.93     35.03 o 
  -2   9   9      413.82      435.40     50.67 o 
  -1   9   9      305.07       61.14    134.46 o 
   0   9   9      527.29       78.73    119.75 o 
   1   9   9        1.34      -14.16     38.51 o 
   2   9   9      196.66      106.97     65.04 o 
   3   9   9      114.23      106.71     55.76 o 
   4   9   9        2.97      -17.52     50.28 o 
   5   9   9       56.76       30.28     39.35 o 
 -10  10   9       60.57        5.05     45.53 o 
  -9  10   9        0.08       -9.76     37.74 o 
  -8  10   9        2.65      -16.86     80.23 o 
  -7  10   9       27.82       22.47     48.92 o 
  -6  10   9      758.49      830.14    102.07 o 
  -5  10   9       45.69       57.83    112.39 o 
  -4  10   9       56.80        7.23     35.14 o 
  -3  10   9      179.14      144.40     79.15 o 
  -2  10   9     1169.00     1021.23     55.89 o 
  -1  10   9      171.93       97.50     64.99 o 
   0  10   9       24.90       17.37     19.94 o 
   1  10   9      378.70      282.62    125.26 o 
   2  10   9        6.18      -14.67     42.46 o 
   3  10   9      320.35      282.42    125.72 o 
   4  10   9        1.25       28.72     39.98 o 
  -9  11   9     1013.84      905.09    104.81 o 
  -8  11   9       17.07       51.10     96.20 o 
  -7  11   9       97.63       82.44    105.30 o 
  -6  11   9      315.25      286.58    217.83 o 
  -5  11   9      743.33      529.91    362.22 o 
  -4  11   9     1086.94     1131.17    103.16 o 
  -3  11   9       88.09       75.47     54.95 o 
  -2  11   9        0.86        9.06     29.63 o 
  -1  11   9      270.96      191.04     99.93 o 
   0  11   9      339.37      230.65    154.80 o 
   1  11   9      231.04      183.58     98.64 o 
   2  11   9       16.32       30.58     37.74 o 
   3  11   9       66.00       27.21     44.12 o 
  -8  12   9       10.53       17.62     48.10 o 
  -7  12   9        0.07       36.16     71.26 o 
  -6  12   9       52.16       61.43     64.30 o 
  -5  12   9      279.78      258.97    193.05 o 
  -4  12   9       20.96       78.98    108.70 o 
  -3  12   9       57.54       24.74     59.51 o 
  -2  12   9      147.19       66.49     46.33 o 
  -1  12   9      233.50       95.56     84.63 o 
   0  12   9       76.88       66.31     53.71 o 
   1  12   9      203.42      105.59     61.09 o 
  -6  13   9       45.05      -15.83     80.72 o 
  -5  13   9        2.30       34.18     65.62 o 
  -4  13   9      418.94      288.13    200.71 o 
  -3  13   9      160.48       81.12    114.90 o 
  -2  13   9      671.92      393.13    414.38 o 
  -1  13   9      107.94       61.34     35.24 o 
   0 -13  10      214.05      117.30     72.91 o 
   1 -13  10       65.14       32.42     32.57 o 
   2 -13  10      305.21      184.89    104.17 o 
   3 -13  10      373.83      290.96    120.01 o 
   4 -13  10      204.55      125.42     60.40 o 
  -2 -12  10      199.30       86.33     47.67 o 
  -1 -12  10       12.72       36.68     36.34 o 
   0 -12  10      321.40      247.11    160.19 o 
   1 -12  10      154.60      104.65     46.24 o 
   2 -12  10      365.94      246.85    101.55 o 
   3 -12  10        2.66       10.80     29.01 o 
   4 -12  10        3.46        4.51     35.07 o 
   5 -12  10        2.45        1.18     38.41 o 
   6 -12  10       48.76       20.25     34.88 o 
  -4 -11  10      437.64      326.75    152.52 o 
  -3 -11  10       21.82       40.85     37.18 o 
  -2 -11  10        7.74       16.88     36.91 o 
  -1 -11  10       89.59       75.59     47.35 o 
   0 -11  10      478.74      466.60     58.40 o 
   1 -11  10      636.34      607.57     62.85 o 
   2 -11  10      137.64       95.62     39.94 o 
   3 -11  10       13.33       17.92     24.94 o 
   4 -11  10      456.34      480.85    106.98 o 
   5 -11  10      473.87      407.90     82.12 o 
   6 -11  10       17.67       20.97     28.60 o 
   7 -11  10       74.76       63.86     60.21 o 
  -5 -10  10      198.14      131.20     56.00 o 
  -4 -10  10        6.63       27.49     55.04 o 
  -3 -10  10     1027.76      865.93     90.56 o 
  -2 -10  10       56.43       28.20     40.57 o 
  -1 -10  10       51.58       19.77     26.56 o 
   0 -10  10       11.75        2.98     34.22 o 
   1 -10  10      135.77      103.69     38.48 o 
   2 -10  10       40.68       51.97     36.95 o 
   3 -10  10       57.35       63.10     44.86 o 
   4 -10  10       89.79       52.68     33.37 o 
   5 -10  10      301.78      216.78     90.73 o 
   6 -10  10       50.15       32.31     35.71 o 
   7 -10  10        2.51       23.89     21.45 o 
   8 -10  10      161.44      128.49     72.51 o 
  -6  -9  10      175.09      100.99     83.71 o 
  -5  -9  10      224.48      178.67     75.12 o 
  -4  -9  10      355.06      245.90    135.82 o 
  -3  -9  10      839.44      754.26     67.63 o 
  -2  -9  10     2022.48     1794.74     80.41 o 
  -1  -9  10      316.24      235.64     81.44 o 
   0  -9  10      932.59      936.00     52.16 o 
   1  -9  10      609.36      639.67     44.38 o 
   2  -9  10     1962.18     1929.46    103.01 o 
   3  -9  10       85.88       83.14     33.15 o 
   4  -9  10       11.78        4.64     26.50 o 
   5  -9  10       43.50       39.10     26.91 o 
   6  -9  10      666.81      687.34     81.86 o 
   7  -9  10       78.79       48.38     36.94 o 
   8  -9  10      161.72       85.68     65.77 o 
   9  -9  10       68.82       60.49     42.08 o 
  -7  -8  10       37.50       33.17     48.02 o 
  -6  -8  10       32.41       48.47     34.50 o 
  -5  -8  10        4.62        7.74     30.68 o 
  -4  -8  10        8.79       11.51     39.29 o 
  -3  -8  10      378.15      305.52    125.04 o 
  -2  -8  10       34.08       30.99     23.65 o 
  -1  -8  10       31.56       30.91     29.47 o 
   0  -8  10      185.22      168.48     58.27 o 
   1  -8  10      405.40      369.33     79.26 o 
   2  -8  10      291.17      258.23     86.31 o 
   3  -8  10      361.34      377.89    118.11 o 
   4  -8  10      153.07      131.15     48.33 o 
   5  -8  10      295.69      254.03     93.96 o 
   6  -8  10        4.15      -14.53     31.06 o 
   7  -8  10      167.78      161.28     72.59 o 
   8  -8  10        6.55       16.24     34.39 o 
   9  -8  10       29.80       28.52     48.48 o 
  -8  -7  10       82.04       58.59     51.25 o 
  -7  -7  10      940.03      894.04     68.91 o 
  -6  -7  10      344.91      375.52    170.51 o 
  -5  -7  10      260.69      274.28    116.43 o 
  -4  -7  10       26.80       53.59     36.32 o 
  -3  -7  10      216.87      215.81     79.18 o 
  -2  -7  10     1572.66     1507.62     75.49 o 
  -1  -7  10     1644.89     1737.33     94.55 o 
   0  -7  10      388.02      420.80     45.89 o 
   1  -7  10     1588.79     1500.09     59.63 o 
   2  -7  10     2398.13     2683.25    135.48 o 
   3  -7  10     1987.54     2142.90    121.74 o 
   4  -7  10      450.42      515.38    107.41 o 
   5  -7  10       79.37       58.29     34.93 o 
   6  -7  10       24.00       16.87     31.28 o 
   7  -7  10      420.46      258.79    127.15 o 
   8  -7  10      344.33      206.31    100.90 o 
   9  -7  10        2.50       24.41     29.75 o 
  -8  -6  10      117.40       82.84     76.17 o 
  -7  -6  10        5.17      -35.49     55.45 o 
  -6  -6  10        2.15      -20.04     43.04 o 
  -5  -6  10      487.90      556.99    166.58 o 
  -4  -6  10        0.29      -25.25     50.28 o 
  -3  -6  10        2.19        5.35      8.62 o 
  -2  -6  10      185.93      152.15     62.15 o 
  -1  -6  10      304.20      232.07     77.33 o 
   0  -6  10       22.11       34.74     23.86 o 
   1  -6  10      196.09      202.95     61.33 o 
   2  -6  10      295.46      307.61     94.97 o 
   3  -6  10       40.15       36.76     22.81 o 
   4  -6  10      121.65      109.22     44.04 o 
   5  -6  10       24.04       18.97     26.89 o 
   6  -6  10       82.51       71.19     41.33 o 
   7  -6  10      214.01      215.90     80.11 o 
   8  -6  10      470.82      472.94     81.42 o 
   9  -6  10       19.69       -5.76     38.24 o 
  10  -6  10        6.04       16.20     37.73 o 
  -9  -5  10      121.95      105.77     68.15 o 
  -8  -5  10      459.60      363.71    150.72 o 
  -7  -5  10      194.25      196.58     72.43 o 
  -6  -5  10      147.40      151.77     69.63 o 
  -5  -5  10     2781.12     2530.95    141.02 o 
  -4  -5  10      409.90      488.82    162.75 o 
  -3  -5  10     1140.23     1105.65     66.48 o 
  -2  -5  10      207.29      245.30     28.82 o 
  -1  -5  10     3205.54     3254.08    157.26 o 
   0  -5  10     1545.68     1614.02     85.69 o 
   1  -5  10      590.11      617.99     37.89 o 
   2  -5  10      243.77      249.75     73.44 o 
   3  -5  10       76.12       87.62     37.01 o 
   4  -5  10     1391.10     1434.46     76.69 o 
   5  -5  10      100.42      123.55     45.83 o 
   6  -5  10      396.15      366.00     54.56 o 
   7  -5  10       66.28       40.01     39.02 o 
   8  -5  10      106.47       85.14     38.24 o 
   9  -5  10      289.81      228.69    112.03 o 
  10  -5  10       30.82       18.24     39.97 o 
  -9  -4  10       86.07       49.87     38.01 o 
  -8  -4  10        1.77       -5.52     50.94 o 
  -7  -4  10       30.91       27.11     35.03 o 
  -6  -4  10      107.31       62.00     41.97 o 
  -5  -4  10      835.56      768.63     70.15 o 
  -4  -4  10      210.00      217.79     41.23 o 
  -3  -4  10      476.86      475.19     25.84 o 
  -2  -4  10       44.37       21.51     17.54 o 
  -1  -4  10      137.51      100.52     38.50 o 
   0  -4  10        1.98       24.89     18.50 o 
   1  -4  10       40.42       42.24     24.51 o 
   2  -4  10       70.34       68.86     27.59 o 
   3  -4  10      134.16      130.69     52.09 o 
   4  -4  10      198.06      163.50     48.15 o 
   5  -4  10      473.73      529.07     48.04 o 
   6  -4  10       51.79       49.81     29.86 o 
   7  -4  10       17.44       15.44     26.06 o 
   8  -4  10      152.40      139.17     54.10 o 
   9  -4  10       30.24       16.33     27.68 o 
  10  -4  10        3.08       10.50     21.59 o 
 -10  -3  10      100.08       44.94     42.36 o 
  -9  -3  10      104.62      106.25     49.71 o 
  -8  -3  10     1293.97     1480.22    127.78 o 
  -7  -3  10       40.91       49.91     39.37 o 
  -6  -3  10     2070.70     1942.99    115.09 o 
  -5  -3  10      407.58      371.88    129.49 o 
  -4  -3  10     1548.19     1652.63     68.55 o 
  -3  -3  10     7169.55     7152.46    233.18 o 
  -2  -3  10      760.71      755.02     53.39 o 
  -1  -3  10      120.66      125.11     37.32 o 
   0  -3  10     1767.36     1905.59     81.06 o 
   1  -3  10      458.69      539.28     43.84 o 
   2  -3  10     1621.39     1782.38    104.30 o 
   3  -3  10     1512.67     1604.76     86.76 o 
   4  -3  10       30.87       29.48     18.61 o 
   5  -3  10       79.23       84.81     34.88 o 
   6  -3  10      912.33      960.06     50.68 o 
   7  -3  10      283.79      218.38     82.30 o 
   8  -3  10      225.84      120.70     65.26 o 
   9  -3  10       24.95       22.15     24.93 o 
  10  -3  10       26.40       10.64     15.52 o 
 -10  -2  10      251.29      182.54     95.20 o 
  -9  -2  10       57.75       56.27     50.57 o 
  -8  -2  10      149.47      111.30     58.31 o 
  -7  -2  10       12.39       16.54     27.05 o 
  -6  -2  10       19.72       27.12     32.02 o 
  -5  -2  10      397.82      358.57     59.50 o 
  -4  -2  10        3.29        5.38      7.22 o 
  -3  -2  10      623.82      617.42     25.11 o 
  -2  -2  10        0.04        8.48     16.16 o 
  -1  -2  10      427.90      435.57     36.63 o 
   0  -2  10        9.36       16.40     17.09 o 
   1  -2  10      301.12      277.09     92.47 o 
   2  -2  10      133.36      114.38     50.89 o 
   3  -2  10      404.04      385.27     45.34 o 
   4  -2  10      545.91      541.34     39.08 o 
   5  -2  10       41.36       30.72     25.72 o 
   6  -2  10      231.69      189.61     65.31 o 
   7  -2  10      120.45      115.67     50.42 o 
   8  -2  10       49.85       51.05     30.43 o 
   9  -2  10       15.04       16.63     33.43 o 
  10  -2  10        3.83       -1.17     31.68 o 
 -11  -1  10       83.64       97.02     96.23 o 
 -10  -1  10      588.18      450.50    304.59 o 
  -9  -1  10       38.97       31.85     34.14 o 
  -8  -1  10      778.18      798.25     59.67 o 
  -7  -1  10      439.01      458.21    126.16 o 
  -6  -1  10     1932.48     2038.24    151.07 o 
  -5  -1  10      763.11      797.20     39.95 o 
  -4  -1  10       28.72       18.00     15.90 o 
  -3  -1  10     1155.05     1164.99     43.85 o 
  -2  -1  10      651.02      660.01     40.65 o 
  -1  -1  10     4940.95     4974.03    141.40 o 
   0  -1  10     3137.54     3289.29    107.75 o 
   1  -1  10       66.43       60.24     33.20 o 
   2  -1  10     2098.72     2105.19     98.05 o 
   3  -1  10     1959.59     2196.59     99.81 o 
   4  -1  10     1340.06     1353.38     75.31 o 
   5  -1  10       90.83       21.83     41.00 o 
   6  -1  10       82.62       74.53     35.30 o 
   7  -1  10      153.53      151.76     53.72 o 
   8  -1  10      186.18      144.91     63.97 o 
   9  -1  10       19.41      -11.89     39.26 o 
  10  -1  10       73.79       29.00     24.52 o 
 -11   0  10       12.59       66.01     87.36 o 
 -10   0  10       61.47       57.53     87.36 o 
  -9   0  10        3.17        5.45     27.18 o 
  -8   0  10      541.45      650.85     70.66 o 
  -7   0  10       15.25       15.38     19.22 o 
  -6   0  10        2.72        6.93      7.74 o 
  -5   0  10        2.47        9.24      8.48 o 
  -4   0  10       10.69        0.08     13.58 o 
  -3   0  10      309.64      258.42     33.62 o 
  -2   0  10      120.29      139.40     42.81 o 
  -1   0  10      145.87      187.21     71.65 o 
   0   0  10       61.88       55.78     27.46 o 
   1   0  10     1496.55     1606.94     71.73 o 
   2   0  10      113.91      132.60     46.64 o 
   3   0  10       58.24       44.34     33.35 o 
   4   0  10      480.67      549.39     37.79 o 
   5   0  10      137.42      148.78     54.38 o 
   6   0  10        8.65       17.14     19.05 o 
   7   0  10      145.22      125.35     52.03 o 
   8   0  10      249.72      206.08     99.43 o 
   9   0  10        7.63       27.91     18.00 o 
 -11   1  10      121.46       85.21    146.51 o 
 -10   1  10        5.80       31.87     41.86 o 
  -9   1  10      133.91      216.41    106.56 o 
  -8   1  10     1324.88     1307.01     90.49 o 
  -7   1  10      285.26      301.55    104.85 o 
  -6   1  10      272.35      304.47     22.60 o 
  -5   1  10     1396.23     1446.59     71.82 o 
  -4   1  10     1639.58     1835.11     84.91 o 
  -3   1  10     2513.84     2593.75     88.50 o 
  -2   1  10      938.24     1033.31     65.61 o 
  -1   1  10     1722.63     1818.60     75.27 o 
   0   1  10     2285.48     2456.23     75.16 o 
   1   1  10      942.61      936.57     50.15 o 
   2   1  10      424.62      295.85    148.61 o 
   3   1  10       49.64       57.83     25.14 o 
   4   1  10     1400.58     1397.25     68.04 o 
   5   1  10       41.88       41.55     27.00 o 
   6   1  10      580.79      506.30     46.95 o 
   7   1  10       11.16       18.84     18.00 o 
   8   1  10      103.00       50.81     28.50 o 
   9   1  10       90.76       66.48     41.26 o 
 -11   2  10      594.18      455.42    405.31 o 
 -10   2  10       10.29       27.91     42.29 o 
  -9   2  10       41.41       24.25     67.07 o 
  -8   2  10      269.07      268.83     76.58 o 
  -7   2  10      364.84      320.18     33.24 o 
  -6   2  10      692.32      690.44     52.69 o 
  -5   2  10       67.11       59.97     19.34 o 
  -4   2  10      745.02      835.46     55.09 o 
  -3   2  10       18.38        1.88     14.94 o 
  -2   2  10     1095.52     1213.99     53.53 o 
  -1   2  10      415.00      435.30     17.82 o 
   0   2  10       17.23       21.05     11.99 o 
   1   2  10       88.39       89.20     31.01 o 
   2   2  10       66.64       62.00     21.03 o 
   3   2  10      798.37      754.68     58.74 o 
   4   2  10        2.15       13.61     12.59 o 
   5   2  10       49.64       67.30     29.84 o 
   6   2  10      184.55       80.34     48.92 o 
   7   2  10       28.57        8.63     26.48 o 
   8   2  10        0.13       11.92     22.52 o 
   9   2  10        0.73       18.21     35.12 o 
 -11   3  10        1.74      -58.19     86.04 o 
 -10   3  10       61.45       56.35     60.57 o 
  -9   3  10        8.85       13.36     34.61 o 
  -8   3  10     1596.42     1639.47    135.16 o 
  -7   3  10      123.00      137.65     54.13 o 
  -6   3  10     1135.36     1130.45     79.83 o 
  -5   3  10      770.51      775.11     58.17 o 
  -4   3  10      212.83      203.72     64.68 o 
  -3   3  10     3055.56     3280.97    111.73 o 
  -2   3  10     1837.91     1975.65     53.95 o 
  -1   3  10     1756.45     1618.47    315.26 o 
   0   3  10      999.48     1061.35     49.12 o 
   1   3  10     1913.77     1998.96     59.32 o 
   2   3  10      807.89      731.74    231.80 o 
   3   3  10     1631.40     1507.28     75.29 o 
   4   3  10       14.89        4.68     20.61 o 
   5   3  10       25.32        1.33     22.71 o 
   6   3  10      542.45      339.24    101.96 o 
   7   3  10      118.45       25.01     59.39 o 
   8   3  10      198.82      124.20    124.73 o 
 -11   4  10       90.43       60.27     51.27 o 
 -10   4  10      331.02      248.57    154.82 o 
  -9   4  10      253.90      219.25    109.92 o 
  -8   4  10      197.69      125.63     56.12 o 
  -7   4  10      631.72      633.35     41.76 o 
  -6   4  10     1662.00     1715.10     83.66 o 
  -5   4  10      803.85      800.93     45.35 o 
  -4   4  10     2060.89     2154.36     87.23 o 
  -3   4  10        6.55        3.30     10.28 o 
  -2   4  10      784.04      773.81     41.35 o 
  -1   4  10      416.94      459.47     13.54 o 
   0   4  10       34.89       48.29     17.56 o 
   1   4  10       62.82       51.54     22.64 o 
   2   4  10      227.56      209.37     18.88 o 
   3   4  10      302.32      285.91     38.87 o 
   4   4  10       17.77       11.75     12.79 o 
   5   4  10       79.24       68.48     39.47 o 
   6   4  10        7.13        7.95     31.36 o 
   7   4  10        0.94        9.68     36.23 o 
   8   4  10       53.35       26.66     41.77 o 
 -11   5  10      281.54      203.58    225.51 o 
 -10   5  10       66.95       52.85     55.16 o 
  -9   5  10      381.99      256.56    161.91 o 
  -8   5  10      357.07      283.64    129.86 o 
  -7   5  10      125.52      132.51     58.78 o 
  -6   5  10     1637.70     1695.22     87.03 o 
  -5   5  10      354.05      381.65     33.52 o 
  -4   5  10      547.13      561.05     25.34 o 
  -3   5  10        4.12       -3.56     18.57 o 
  -2   5  10     2669.66     2742.14    117.22 o 
  -1   5  10     2787.49     3045.33    207.63 o 
   0   5  10     1530.84     1588.52    103.05 o 
   1   5  10      115.27      104.35     48.63 o 
   2   5  10      156.91      118.46     59.78 o 
   3   5  10      972.87      971.30     70.56 o 
   4   5  10      351.86      362.69    153.97 o 
   5   5  10      119.37       71.20     59.98 o 
   6   5  10        0.07      -34.96     51.13 o 
   7   5  10        3.68       34.35     33.52 o 
 -11   6  10      337.34      171.08    181.74 o 
 -10   6  10      117.43       81.85     76.60 o 
  -9   6  10      641.79      647.63     45.56 o 
  -8   6  10      353.33      318.30     44.17 o 
  -7   6  10      255.69      229.19    103.61 o 
  -6   6  10        8.22        1.51     15.01 o 
  -5   6  10       30.56       30.75     21.66 o 
  -4   6  10     1235.09     1357.85    103.43 o 
  -3   6  10      110.34      105.78     32.60 o 
  -2   6  10      203.08      170.45     70.71 o 
  -1   6  10       40.07       42.37     26.39 o 
   0   6  10      271.21      283.23    124.44 o 
   1   6  10      105.34      134.25     41.73 o 
   2   6  10      313.18      305.75    129.32 o 
   3   6  10       10.57       44.51     35.51 o 
   4   6  10       46.01       55.22     50.19 o 
   5   6  10      250.39       84.46    128.51 o 
   6   6  10       14.63       11.56     34.82 o 
   7   6  10        0.10        3.59     29.74 o 
 -11   7  10       84.35       67.53     81.25 o 
 -10   7  10       22.58       12.57     60.87 o 
  -9   7  10      335.73      245.06    150.67 o 
  -8   7  10      367.55      323.50    116.49 o 
  -7   7  10       32.30       31.69     24.50 o 
  -6   7  10      161.53      144.27     60.81 o 
  -5   7  10      862.04      905.17     48.52 o 
  -4   7  10      987.45      984.33     58.48 o 
  -3   7  10      625.58      593.31     38.94 o 
  -2   7  10     1104.16     1030.80     48.93 o 
  -1   7  10      245.92       79.96    137.76 o 
   0   7  10     1109.99     1103.20     77.66 o 
   1   7  10      812.31      897.67     68.62 o 
   2   7  10      172.21      149.11     68.73 o 
   3   7  10        1.32        4.37     21.74 o 
   4   7  10      102.99      111.11     40.81 o 
   5   7  10      200.22       54.82     66.54 o 
   6   7  10      232.48      155.21    106.90 o 
 -10   8  10       58.25       29.03     45.49 o 
  -9   8  10       82.15       58.72     38.16 o 
  -8   8  10      345.37      244.78    184.90 o 
  -7   8  10      236.66      233.83    159.80 o 
  -6   8  10     1152.44     1183.29    108.20 o 
  -5   8  10      603.87      576.58     43.99 o 
  -4   8  10        8.80        3.30     28.36 o 
  -3   8  10      485.81      463.42     54.24 o 
  -2   8  10      526.48      576.76     53.87 o 
  -1   8  10      172.23      146.36     66.30 o 
   0   8  10       84.55       23.17     39.54 o 
   1   8  10       21.22       27.95     23.70 o 
   2   8  10       86.35      115.54     53.63 o 
   3   8  10      480.19      359.15    191.98 o 
   4   8  10       33.75       32.34     47.41 o 
   5   8  10       42.38       15.26     34.59 o 
 -10   9  10       53.27       33.72     46.51 o 
  -9   9  10        5.66      -27.61     68.58 o 
  -8   9  10      341.49      276.78    188.60 o 
  -7   9  10      810.12      636.17     78.55 o 
  -6   9  10       52.66       95.93     84.78 o 
  -5   9  10       89.16       57.53     54.56 o 
  -4   9  10        8.34       11.03     34.62 o 
  -3   9  10     1380.38     1297.33     76.32 o 
  -2   9  10      137.87      117.44     63.85 o 
  -1   9  10      434.58      429.83    188.80 o 
   0   9  10       59.86       35.58     33.55 o 
   1   9  10      189.45      143.09     84.34 o 
   2   9  10      176.74      161.42     79.85 o 
   3   9  10      403.73       72.50    143.03 o 
   4   9  10       22.66       14.12     39.12 o 
  -9  10  10      637.95      704.52    140.77 o 
  -8  10  10      112.30       78.65     90.72 o 
  -7  10  10      188.73      108.83     86.07 o 
  -6  10  10     1025.42      925.81    180.62 o 
  -5  10  10      822.83      764.79     89.14 o 
  -4  10  10      649.48      640.26    467.29 o 
  -3  10  10       31.81       21.78     24.36 o 
  -2  10  10       20.31       38.20     26.05 o 
  -1  10  10      367.54      257.53    133.22 o 
   0  10  10      491.68       46.09    168.62 o 
   1  10  10       10.13       21.63     52.92 o 
   2  10  10       20.42      -23.30     52.07 o 
   3  10  10        0.99      -23.00     51.62 o 
  -8  11  10       66.27       47.57     56.71 o 
  -7  11  10       91.18       55.16     96.39 o 
  -6  11  10      376.60      332.70    188.47 o 
  -5  11  10      345.16      385.12    174.08 o 
  -4  11  10       90.41       71.59    113.09 o 
  -3  11  10        8.41        1.27     32.72 o 
  -2  11  10      227.60       92.88     81.08 o 
  -1  11  10      394.20      248.40    175.40 o 
   0  11  10      397.57      221.78    152.65 o 
   1  11  10       11.23       12.52     43.21 o 
   2  11  10       24.83      -21.33     52.93 o 
  -7  12  10      389.19      264.31    193.38 o 
  -6  12  10        8.48        5.87     63.74 o 
  -5  12  10       21.85       21.71     47.11 o 
  -4  12  10      256.81      183.16    108.20 o 
  -3  12  10      421.59      313.00    212.19 o 
  -2  12  10      440.58      223.92    164.06 o 
  -1  12  10       10.33      -11.94     33.21 o 
   0  12  10      234.61      117.19    102.85 o 
  -1 -12  11      141.36      108.69     70.29 o 
   0 -12  11      541.03      408.70    196.85 o 
   1 -12  11      501.01      526.46     65.47 o 
   2 -12  11       66.56       34.28     34.36 o 
   3 -12  11       28.28       24.95     25.91 o 
   4 -12  11      260.66      175.05     99.47 o 
   5 -12  11       79.22       69.66     36.20 o 
  -3 -11  11       28.78       33.32     43.42 o 
  -2 -11  11      427.15      320.95    169.13 o 
  -1 -11  11      286.60      170.17     96.17 o 
   0 -11  11       86.06       43.94     17.29 o 
   1 -11  11       95.02       89.20     52.50 o 
   2 -11  11       63.70       56.81     22.08 o 
   3 -11  11      137.87       95.42     50.06 o 
   4 -11  11       35.20       26.62     18.76 o 
   5 -11  11      352.48      229.92    111.98 o 
   6 -11  11       57.72       27.93     32.13 o 
  -5 -10  11       21.20       22.07     38.47 o 
  -4 -10  11      388.02      334.58    147.82 o 
  -3 -10  11     1923.18     1602.52     76.25 o 
  -2 -10  11      255.61      201.51    110.20 o 
  -1 -10  11       77.17       23.20     50.58 o 
   0 -10  11      517.10      347.98     98.66 o 
   1 -10  11      183.06      175.63     75.51 o 
   2 -10  11     1121.92     1040.50     62.08 o 
   3 -10  11       30.54       25.36     24.29 o 
   4 -10  11       32.41       39.49     34.58 o 
   5 -10  11      138.96       84.18     55.04 o 
   6 -10  11       15.59       19.19     33.31 o 
   7 -10  11      151.10       96.40     49.40 o 
  -6  -9  11       38.99       26.14     50.52 o 
  -5  -9  11        1.17      -35.23     49.44 o 
  -4  -9  11       45.15       12.70     32.85 o 
  -3  -9  11      171.37      100.11     70.57 o 
  -2  -9  11      253.08      186.17     83.92 o 
  -1  -9  11      171.10      113.49     51.84 o 
   0  -9  11       58.44       85.57     34.28 o 
   1  -9  11      485.78      395.48     46.81 o 
   2  -9  11       12.52        0.96     24.54 o 
   3  -9  11      206.19      173.59     81.33 o 
   4  -9  11       34.57       18.96     29.22 o 
   5  -9  11     1197.46     1220.36     58.05 o 
   6  -9  11        4.93       44.00     32.79 o 
   7  -9  11       13.45       31.01     28.60 o 
   8  -9  11        3.66       -4.74     38.49 o 
  -7  -8  11      474.07      279.65    249.56 o 
  -6  -8  11      178.68      147.99     57.76 o 
  -5  -8  11      459.04      305.49    152.50 o 
  -4  -8  11       29.65       13.22     46.45 o 
  -3  -8  11     1447.49     1287.63     74.00 o 
  -2  -8  11      267.11      258.91    117.76 o 
  -1  -8  11     2337.58     2098.89     85.36 o 
   0  -8  11       15.11       25.07     18.34 o 
   1  -8  11       59.90       40.56     26.56 o 
   2  -8  11     1717.84     1728.51    137.97 o 
   3  -8  11      132.75      173.29     60.47 o 
   4  -8  11     1239.22     1293.15     90.24 o 
   5  -8  11      200.46      133.77     60.41 o 
   6  -8  11       37.68       34.61     22.89 o 
   7  -8  11      167.97      136.48     70.83 o 
   8  -8  11      121.06       63.01     47.41 o 
  -7  -7  11        4.81       24.33     35.81 o 
  -6  -7  11       75.81       57.73     38.19 o 
  -5  -7  11      425.57      329.49    181.05 o 
  -4  -7  11       31.82       44.98     35.12 o 
  -3  -7  11       77.47       76.47     47.07 o 
  -2  -7  11        9.80       -1.28     18.11 o 
  -1  -7  11       61.18       41.28     21.90 o 
   0  -7  11      429.64      459.78     46.26 o 
   1  -7  11       15.16       29.14     25.43 o 
   2  -7  11      339.55      326.66     95.58 o 
   3  -7  11      230.98      211.74     87.36 o 
   4  -7  11        7.82        4.32     38.31 o 
   5  -7  11      534.63      429.96    172.78 o 
   6  -7  11        3.78        0.98     34.23 o 
   7  -7  11       32.40       51.07     48.37 o 
   8  -7  11       76.08       94.09     59.05 o 
   9  -7  11       30.26       27.96     31.90 o 
  -8  -6  11       70.17       65.50     48.85 o 
  -7  -6  11       15.87      -11.56     59.10 o 
  -6  -6  11      387.85      343.95    195.81 o 
  -5  -6  11     1207.61     1148.61     66.98 o 
  -4  -6  11     1056.53      986.08     90.98 o 
  -3  -6  11      152.77      117.08     61.94 o 
  -2  -6  11        1.90        8.01     12.71 o 
  -1  -6  11      812.34      801.29     56.77 o 
   0  -6  11     1028.95     1184.91     70.54 o 
   1  -6  11     3637.83     3709.42    172.05 o 
   2  -6  11      213.07      165.17     54.39 o 
   3  -6  11      130.10      108.38     41.67 o 
   4  -6  11     1757.67     1852.40     99.31 o 
   5  -6  11      417.44      395.86    150.58 o 
   6  -6  11      166.61      130.93     50.82 o 
   7  -6  11      112.96      103.82     45.63 o 
   8  -6  11       91.57       89.30     50.77 o 
   9  -6  11        2.79       14.27     31.49 o 
  -9  -5  11       69.61      125.33    109.52 o 
  -8  -5  11        1.17       14.84     29.67 o 
  -7  -5  11       67.72       35.26     28.95 o 
  -6  -5  11      120.20       89.43     47.25 o 
  -5  -5  11      113.39      104.54     62.58 o 
  -4  -5  11        9.57       24.66     30.74 o 
  -3  -5  11      317.71      348.99     66.36 o 
  -2  -5  11      252.72      249.78     30.40 o 
  -1  -5  11      367.29      363.13     39.57 o 
   0  -5  11      424.22      506.11     64.57 o 
   1  -5  11        3.81       13.66     20.84 o 
   2  -5  11        0.99        7.16     18.89 o 
   3  -5  11      510.82      504.23     59.51 o 
   4  -5  11       21.61        9.67     24.00 o 
   5  -5  11      139.28      165.24     62.37 o 
   6  -5  11      192.97      152.42     68.95 o 
   7  -5  11       19.29       26.36     39.89 o 
   8  -5  11      231.99      166.36     95.08 o 
   9  -5  11       25.20       32.94     44.23 o 
  -9  -4  11      803.27      821.61     79.53 o 
  -8  -4  11      490.77      492.58    177.94 o 
  -7  -4  11      772.68      659.23    128.55 o 
  -6  -4  11        7.26       16.20     29.05 o 
  -5  -4  11      116.86      104.86     48.19 o 
  -4  -4  11      777.78      857.85    107.84 o 
  -3  -4  11     5023.14     4958.40    177.16 o 
  -2  -4  11       21.79        8.01     22.16 o 
  -1  -4  11      316.84      343.32     34.44 o 
   0  -4  11       48.30       54.97     30.24 o 
   1  -4  11     3138.45     3441.77    154.07 o 
   2  -4  11      299.31      230.60     87.44 o 
   3  -4  11      750.94      768.45     48.69 o 
   4  -4  11       36.94       30.72     22.88 o 
   5  -4  11       45.41       56.45     36.82 o 
   6  -4  11      909.02      908.55     67.79 o 
   7  -4  11      553.42      543.82     91.32 o 
   8  -4  11        5.63        8.39     19.58 o 
   9  -4  11      209.72      141.63    100.51 o 
  -9  -3  11        2.97       20.65     30.70 o 
  -8  -3  11       96.36       87.13     43.44 o 
  -7  -3  11      130.06       87.41     60.42 o 
  -6  -3  11      239.01      201.33     81.57 o 
  -5  -3  11      149.57      123.26     51.60 o 
  -4  -3  11      334.73      303.08     24.92 o 
  -3  -3  11      156.13      126.20     45.37 o 
  -2  -3  11      285.70      264.81     74.42 o 
  -1  -3  11       52.36       56.00     23.61 o 
   0  -3  11       97.31      126.03     51.08 o 
   1  -3  11       59.35       74.70     36.62 o 
   2  -3  11      725.61      721.84     40.02 o 
   3  -3  11       19.07       33.53     25.81 o 
   4  -3  11        3.89       17.40     30.34 o 
   5  -3  11     1593.32     1580.60     90.28 o 
   6  -3  11       65.05       47.29     39.89 o 
   7  -3  11       42.86       36.98     29.60 o 
   8  -3  11       65.88       67.25     35.36 o 
   9  -3  11        5.00        4.27     23.05 o 
 -10  -2  11      200.28      202.19    170.19 o 
  -9  -2  11       75.46       60.69     43.28 o 
  -8  -2  11       25.88       62.09     33.43 o 
  -7  -2  11     1694.41     1787.26    103.32 o 
  -6  -2  11      955.31      961.73     55.05 o 
  -5  -2  11      136.24      129.39     53.93 o 
  -4  -2  11      252.05      231.66     34.07 o 
  -3  -2  11     2402.13     2620.07    103.11 o 
  -2  -2  11     1001.16     1155.61     83.97 o 
  -1  -2  11     4767.47     5332.86    203.15 o 
   0  -2  11      324.25      317.90     40.40 o 
   1  -2  11      540.76      587.78     42.22 o 
   2  -2  11      291.13      329.26     97.31 o 
   3  -2  11     1557.90     1645.45     74.76 o 
   4  -2  11     1508.06     1457.15     78.82 o 
   5  -2  11       38.22       44.23     25.53 o 
   6  -2  11      272.03      200.09     71.65 o 
   7  -2  11       65.85       57.28     34.13 o 
   8  -2  11      238.62      160.76     80.17 o 
   9  -2  11        0.92        0.67     38.13 o 
 -10  -1  11        6.90       36.02     65.32 o 
  -9  -1  11       17.45       26.38     30.71 o 
  -8  -1  11       32.61        8.28     33.93 o 
  -7  -1  11     1048.89      924.35     63.37 o 
  -6  -1  11        5.08       14.86     20.50 o 
  -5  -1  11       19.39       23.35     12.64 o 
  -4  -1  11      256.89      237.75     26.88 o 
  -3  -1  11      109.28      140.83     42.26 o 
  -2  -1  11      296.70      363.92     28.47 o 
  -1  -1  11       10.96        2.42     22.21 o 
   0  -1  11        0.20        5.81     16.08 o 
   1  -1  11       12.10       30.52     19.61 o 
   2  -1  11      303.14      272.35     47.01 o 
   3  -1  11        2.09        4.57     31.46 o 
   4  -1  11      560.77      544.21     35.68 o 
   5  -1  11      315.86      244.82     78.01 o 
   6  -1  11        1.61       -3.77     33.83 o 
   7  -1  11       26.04       30.85     30.16 o 
   8  -1  11       86.85       91.34     54.00 o 
   9  -1  11        0.81       13.40     25.67 o 
 -10   0  11      368.14      359.68    217.93 o 
  -9   0  11      419.49      446.37     75.27 o 
  -8   0  11      114.60      115.74     45.28 o 
  -7   0  11       17.02       25.26     24.31 o 
  -6   0  11      657.32      778.10     94.86 o 
  -5   0  11     1840.56     1991.20     76.95 o 
  -4   0  11     1341.63     1401.15     77.65 o 
  -3   0  11      532.87      547.99     31.84 o 
  -2   0  11       23.57       21.20     23.64 o 
  -1   0  11      984.38     1076.84     62.52 o 
   0   0  11     2447.73     2566.85     92.43 o 
   1   0  11     2207.88     2216.31     86.28 o 
   2   0  11      305.40      257.66     37.90 o 
   3   0  11      318.67      260.12    100.22 o 
   4   0  11      701.20      475.64    224.05 o 
   5   0  11      744.22      686.75     69.85 o 
   6   0  11       93.84       81.61     35.97 o 
   7   0  11        5.25        3.27     26.54 o 
   8   0  11        1.44       -5.87     34.61 o 
   9   0  11      101.94       55.24     41.54 o 
 -11   1  11        2.08        7.52     38.80 o 
 -10   1  11      108.88       64.53     72.31 o 
  -9   1  11        8.92       11.98     38.17 o 
  -8   1  11       19.33        5.41     31.58 o 
  -7   1  11      646.62      641.49     45.27 o 
  -6   1  11       50.07       56.47     19.93 o 
  -5   1  11      243.29      261.21     27.25 o 
  -4   1  11      102.24      122.61     37.13 o 
  -3   1  11       32.77       53.28     22.82 o 
  -2   1  11      130.60      178.22     54.83 o 
  -1   1  11       33.48       32.03     16.58 o 
   0   1  11       51.31       71.33     26.34 o 
   1   1  11       98.05       85.01     31.06 o 
   2   1  11      131.84      107.13     40.60 o 
   3   1  11      257.83      218.17     75.08 o 
   4   1  11      869.65      823.46     40.25 o 
   5   1  11       54.12       39.53     21.92 o 
   6   1  11       38.98       27.63     21.14 o 
   7   1  11        9.58       20.15     29.31 o 
   8   1  11       91.42       54.35     41.96 o 
   9   1  11        1.06       -5.18     37.39 o 
 -11   2  11       20.13       -8.48     89.83 o 
 -10   2  11       33.33       33.45     68.16 o 
  -9   2  11      315.42      288.10    131.40 o 
  -8   2  11      145.11      188.65     93.49 o 
  -7   2  11     1666.36     1787.05    121.06 o 
  -6   2  11      841.30      765.81     60.00 o 
  -5   2  11      555.81      556.61     27.79 o 
  -4   2  11      533.39      572.54     35.41 o 
  -3   2  11     7345.15     7968.62    428.00 o 
  -2   2  11      307.07      316.90     69.63 o 
  -1   2  11       15.69       11.32     21.36 o 
   0   2  11       59.13       52.91     21.75 o 
   1   2  11     1886.92     2002.13     82.56 o 
   2   2  11     1374.57     1417.80     62.06 o 
   3   2  11       13.86       12.15     17.38 o 
   4   2  11      383.04      315.50     32.97 o 
   5   2  11        3.39        7.06     12.81 o 
   6   2  11      650.58      523.80     55.95 o 
   7   2  11       82.77       41.21     28.19 o 
   8   2  11      157.34       32.40     59.84 o 
 -11   3  11       20.09        9.57     52.19 o 
 -10   3  11       10.38       -8.91     66.90 o 
  -9   3  11      427.82      352.00    240.20 o 
  -8   3  11       88.86       50.28     48.99 o 
  -7   3  11      343.20      305.84     28.61 o 
  -6   3  11        4.35       -0.21     16.09 o 
  -5   3  11      601.07      621.91     36.91 o 
  -4   3  11      971.90     1009.45     79.85 o 
  -3   3  11      348.60      346.35     44.57 o 
  -2   3  11      163.18      171.68     24.37 o 
  -1   3  11      215.28      229.12     20.91 o 
   0   3  11      101.82       86.36     38.29 o 
   1   3  11       70.04       56.17     23.40 o 
   2   3  11      260.46      231.59     26.47 o 
   3   3  11      104.73      108.17     44.37 o 
   4   3  11      192.89      112.35     49.03 o 
   5   3  11      126.99       78.90     57.90 o 
   6   3  11        2.73        8.47     55.84 o 
   7   3  11      257.84      215.27    144.44 o 
   8   3  11       54.44       14.56     29.33 o 
 -11   4  11        4.01      241.58     81.95 o 
 -10   4  11      416.90      328.08    184.84 o 
  -9   4  11       19.16       -5.15     63.90 o 
  -8   4  11        1.81      -12.37     62.22 o 
  -7   4  11     1251.99     1237.36     68.22 o 
  -6   4  11     1743.56     1875.64    100.30 o 
  -5   4  11      130.46      147.51     38.59 o 
  -4   4  11      678.47      696.76     53.44 o 
  -3   4  11     2102.74     2153.22    109.52 o 
  -2   4  11     2351.25     2399.06     94.55 o 
  -1   4  11      543.63      597.86     25.87 o 
   0   4  11     1503.43     1599.73     66.33 o 
   1   4  11       12.06       -3.32     10.47 o 
   2   4  11     1255.11      974.15    622.79 o 
   3   4  11      931.02     1038.33     80.76 o 
   4   4  11       62.35       64.35     45.08 o 
   5   4  11        5.89       21.65     34.80 o 
   6   4  11        2.33       10.56     22.12 o 
   7   4  11       14.02       24.93     33.84 o 
 -11   5  11       40.36       19.53     37.81 o 
 -10   5  11       18.63       32.30     36.85 o 
  -9   5  11      320.61      257.65    237.95 o 
  -8   5  11      735.17      600.04     83.13 o 
  -7   5  11      137.37      144.42     64.57 o 
  -6   5  11       70.82       61.12     25.77 o 
  -5   5  11       78.52       77.77     47.73 o 
  -4   5  11      106.88      111.42     40.97 o 
  -3   5  11        6.69        5.92     11.74 o 
  -2   5  11     1348.66     1417.44     77.48 o 
  -1   5  11      180.48       47.68     93.26 o 
   0   5  11      165.21       73.75     52.50 o 
   1   5  11        3.17       13.58     23.89 o 
   2   5  11       82.07       34.14     38.10 o 
   3   5  11       77.74       16.95     25.08 o 
   4   5  11      141.32       69.57     51.56 o 
   5   5  11      172.36      136.24    108.97 o 
   6   5  11       13.09       16.04     40.78 o 
   7   5  11        0.21       10.14     39.79 o 
 -10   6  11      392.31      231.02    182.99 o 
  -9   6  11      305.33      227.20    217.07 o 
  -8   6  11       22.02       24.44     24.48 o 
  -7   6  11       13.84       14.32     22.42 o 
  -6   6  11       58.25       56.34     36.40 o 
  -5   6  11     1612.07     1663.23     80.36 o 
  -4   6  11      513.93      564.73     43.69 o 
  -3   6  11      634.19      564.17     49.56 o 
  -2   6  11        1.13       11.02     29.47 o 
  -1   6  11       26.43       26.78     29.79 o 
   0   6  11     3203.55     3499.33    187.68 o 
   1   6  11      247.63      220.38     84.79 o 
   2   6  11      715.58      692.12     73.88 o 
   3   6  11      209.22      190.19     91.07 o 
   4   6  11      251.49      213.33     95.32 o 
   5   6  11      175.56      165.92     87.72 o 
   6   6  11      231.53      166.25    135.85 o 
 -10   7  11       18.41       54.63     64.00 o 
  -9   7  11        0.80        9.89     27.91 o 
  -8   7  11       75.01       58.17     39.07 o 
  -7   7  11      618.97      620.40     65.85 o 
  -6   7  11      200.93      171.12    124.37 o 
  -5   7  11       92.11       85.08     37.71 o 
  -4   7  11        7.83      -11.26     29.55 o 
  -3   7  11       20.05        6.08     20.55 o 
  -2   7  11      889.41      941.70     69.39 o 
  -1   7  11      155.07      111.11     68.17 o 
   0   7  11       57.17       43.76     44.12 o 
   1   7  11      269.97      256.96    130.00 o 
   2   7  11       15.07        3.66     42.29 o 
   3   7  11      146.23       43.94     66.00 o 
   4   7  11        1.44      -37.90     56.73 o 
   5   7  11       63.85       19.48     33.03 o 
  -9   8  11      268.59      146.37    134.83 o 
  -8   8  11      240.40      175.34    146.70 o 
  -7   8  11      169.59      193.61    140.70 o 
  -6   8  11     1572.28     1333.82     94.98 o 
  -5   8  11      206.92      133.55     73.60 o 
  -4   8  11      350.13      331.83     44.33 o 
  -3   8  11     1938.54     1883.48     99.07 o 
  -2   8  11      143.92      146.50     61.89 o 
  -1   8  11      435.55      337.76    141.80 o 
   0   8  11      463.30      335.07    150.92 o 
   1   8  11       29.13       10.10     46.57 o 
   2   8  11     1297.15     1264.82     72.31 o 
   3   8  11      112.55       95.80     85.48 o 
   4   8  11       14.41        9.56     27.13 o 
   5   8  11        1.14       -9.88     43.38 o 
  -9   9  11      274.75      111.14    119.69 o 
  -8   9  11      141.09       79.77     71.78 o 
  -7   9  11      473.01      289.61    184.31 o 
  -6   9  11      110.52       75.88    101.24 o 
  -5   9  11      473.64      478.54     72.05 o 
  -4   9  11      521.81      454.77     59.45 o 
  -3   9  11       43.33       35.74     28.38 o 
  -2   9  11      135.80      113.51     65.08 o 
  -1   9  11      132.65      103.99     62.78 o 
   0   9  11      340.30      297.11    144.60 o 
   1   9  11      147.30      135.42     72.81 o 
   2   9  11       45.31       38.46     36.21 o 
   3   9  11        6.19       13.56     37.48 o 
   4   9  11      106.91       79.49     70.39 o 
  -8  10  11      137.05       62.09    113.52 o 
  -7  10  11       28.58       43.97     59.64 o 
  -6  10  11      233.97      228.15    149.74 o 
  -5  10  11      141.11      132.85     59.28 o 
  -4  10  11      278.75      194.11    232.08 o 
  -3  10  11      145.13       95.52     70.47 o 
  -2  10  11      117.24       37.05     47.22 o 
  -1  10  11      903.84      843.57     71.07 o 
   0  10  11      171.09      129.76     85.36 o 
   1  10  11       84.83       34.21     55.97 o 
   2  10  11      428.89      236.91    183.47 o 
  -7  11  11       28.32       24.71     30.48 o 
  -6  11  11        0.29      -31.93     82.80 o 
  -5  11  11       11.96        6.83     52.32 o 
  -4  11  11      374.67      351.01    281.30 o 
  -3  11  11      565.62      490.02     96.06 o 
  -2  11  11       98.86       62.88     58.28 o 
  -1  11  11       59.91       26.77     51.01 o 
   0  11  11       96.81       58.90     48.81 o 
   1  11  11       37.21       21.83     49.97 o 
  -5  12  11      180.97      226.67    173.33 o 
  -4  12  11      455.19      309.54    240.85 o 
  -3  12  11      188.14      118.89    138.92 o 
  -2  12  11        1.30       11.22     40.18 o 
   1 -12  12       37.30       47.12     39.65 o 
   2 -12  12      461.87      310.09    148.77 o 
   3 -12  12      144.21       73.17     39.84 o 
  -2 -11  12      481.01      289.45    181.14 o 
  -1 -11  12      114.39       82.67     54.58 o 
   0 -11  12      287.21      282.26    144.56 o 
   1 -11  12       71.74       63.37     32.59 o 
   2 -11  12      129.01      101.86     42.08 o 
   3 -11  12       57.30       39.52     29.38 o 
   4 -11  12       14.97       21.05     27.69 o 
   5 -11  12       68.49       47.02     33.54 o 
  -4 -10  12        0.16        7.91     43.07 o 
  -3 -10  12      115.31       78.64     52.57 o 
  -2 -10  12      134.52      136.74     56.04 o 
  -1 -10  12      212.89      184.63     69.87 o 
   0 -10  12      389.23      320.02     58.49 o 
   1 -10  12      283.44      211.50     95.89 o 
   2 -10  12      136.93      112.00     55.33 o 
   3 -10  12       10.40       12.10     36.09 o 
   4 -10  12      385.94      280.66    157.46 o 
   5 -10  12        7.51       11.27     31.40 o 
   6 -10  12      300.02      223.84    115.29 o 
  -5  -9  12      491.43      388.50    178.55 o 
  -4  -9  12        2.05       31.88     28.17 o 
  -3  -9  12      193.94      136.10     79.51 o 
  -2  -9  12      449.26      325.59    169.99 o 
  -1  -9  12     1099.10     1075.27    113.78 o 
   0  -9  12      118.20       91.50     31.77 o 
   1  -9  12       87.95       98.35     58.30 o 
   2  -9  12      661.10      695.99     55.63 o 
   3  -9  12        9.36       15.94     29.30 o 
   4  -9  12      108.87       79.65     35.69 o 
   5  -9  12       12.11       37.87     30.64 o 
   6  -9  12       12.97       24.75     29.02 o 
   7  -9  12       64.73       62.81     47.62 o 
  -6  -8  12      251.37      187.17     79.51 o 
  -5  -8  12       18.50       19.04     28.71 o 
  -4  -8  12       92.20      116.10     61.35 o 
  -3  -8  12       26.07       34.99     44.18 o 
  -2  -8  12      163.22      137.64     78.80 o 
  -1  -8  12       99.46       80.61     41.53 o 
   0  -8  12      278.21      198.38    100.86 o 
   1  -8  12       62.35       48.93     38.78 o 
   2  -8  12      239.81      242.49     96.13 o 
   3  -8  12      312.08      244.07    110.32 o 
   4  -8  12        7.16       22.18     21.54 o 
   5  -8  12       19.78       39.01     32.79 o 
   6  -8  12      185.84      145.35     66.09 o 
   7  -8  12      245.64      157.05     79.32 o 
   8  -8  12       12.09       26.67     29.73 o 
  -7  -7  12      127.47       88.47     63.50 o 
  -6  -7  12      133.35       86.86     72.75 o 
  -5  -7  12      865.15      804.77    106.84 o 
  -4  -7  12      488.00      432.60    165.91 o 
  -3  -7  12       79.88      103.45     44.46 o 
  -2  -7  12       32.63       26.26     42.24 o 
  -1  -7  12      589.22      600.38     39.04 o 
   0  -7  12      768.18      746.09     52.50 o 
   1  -7  12      278.92      262.83    105.30 o 
   2  -7  12      103.77      103.78     43.12 o 
   3  -7  12       14.52        0.65     34.79 o 
   4  -7  12     1418.70     1616.25     78.74 o 
   5  -7  12      236.04      248.77     97.88 o 
   6  -7  12        6.36        1.06     33.06 o 
   7  -7  12       51.02       32.92     47.82 o 
   8  -7  12      144.08      113.97     65.43 o 
  -7  -6  12       16.71       11.81     44.51 o 
  -6  -6  12        2.00        7.04     42.31 o 
  -5  -6  12       24.58       49.48     45.24 o 
  -4  -6  12      210.62      235.50     90.96 o 
  -3  -6  12      356.28      392.83    152.90 o 
  -2  -6  12       52.72       62.40     26.30 o 
  -1  -6  12       27.90       11.25     21.76 o 
   0  -6  12       14.94       13.06     25.79 o 
   1  -6  12        4.51        6.15     30.52 o 
   2  -6  12      286.91      270.62     92.06 o 
   3  -6  12      101.19      107.53     48.99 o 
   4  -6  12      188.44      182.64     82.99 o 
   5  -6  12      893.54      913.66     55.29 o 
   6  -6  12        8.06       12.49     17.41 o 
   7  -6  12      157.13       94.91     54.89 o 
   8  -6  12       38.92       24.60     39.32 o 
  -8  -5  12      240.38      191.85    150.65 o 
  -7  -5  12      738.35      639.78     90.75 o 
  -6  -5  12       42.30        6.71     34.63 o 
  -5  -5  12      490.32      429.00    172.29 o 
  -4  -5  12     1047.57     1008.52     97.50 o 
  -3  -5  12     1478.27     1479.37    103.33 o 
  -2  -5  12      724.56      717.41     51.29 o 
  -1  -5  12      342.30      293.61     39.58 o 
   0  -5  12     2096.04     2145.72    108.24 o 
   1  -5  12      650.30      702.43     47.89 o 
   2  -5  12     1633.88     1699.95    102.36 o 
   3  -5  12      116.91      114.09     50.49 o 
   4  -5  12      220.61      161.69     62.02 o 
   5  -5  12      284.03      197.55     94.38 o 
   6  -5  12      312.19      267.15    114.82 o 
   7  -5  12       35.10       57.55     34.36 o 
   8  -5  12       12.50       22.62     25.04 o 
   9  -5  12        3.76        6.33     26.08 o 
  -9  -4  12       13.08       -2.33     32.84 o 
  -8  -4  12        8.32       -1.12     31.17 o 
  -7  -4  12       28.29       37.96     31.81 o 
  -6  -4  12      256.57      212.95     85.65 o 
  -5  -4  12       22.04       35.74     29.15 o 
  -4  -4  12       62.27       36.62     35.75 o 
  -3  -4  12        2.16       -0.28     16.13 o 
  -2  -4  12       36.63       39.06     29.62 o 
  -1  -4  12     1383.95     1478.62     59.96 o 
   0  -4  12       81.99       85.31     37.02 o 
   1  -4  12       81.93       78.65     37.20 o 
   2  -4  12        3.57       20.25     26.59 o 
   3  -4  12      161.04       93.30     37.17 o 
   4  -4  12      442.24      452.02     67.17 o 
   5  -4  12      179.89      198.92     74.24 o 
   6  -4  12       64.81       50.51     41.39 o 
   7  -4  12      167.74      156.26     63.16 o 
   8  -4  12       60.50       13.32     33.85 o 
   9  -4  12        6.87       19.66     28.68 o 
  -9  -3  12       49.26       32.32     32.96 o 
  -8  -3  12        5.18       15.89     19.18 o 
  -7  -3  12      826.98      912.75     67.17 o 
  -6  -3  12      681.63      784.92    103.67 o 
  -5  -3  12      328.87      283.12    110.83 o 
  -4  -3  12       12.91      -16.22     41.66 o 
  -3  -3  12      467.02      482.97     44.39 o 
  -2  -3  12      940.77     1054.34     73.97 o 
  -1  -3  12     4898.03     5457.23    196.23 o 
   0  -3  12       61.13       36.20     33.21 o 
   1  -3  12       40.65       34.62     26.74 o 
   2  -3  12     2449.47     2576.66    103.79 o 
   3  -3  12      114.05      121.52     39.45 o 
   4  -3  12      117.70      112.83     43.64 o 
   5  -3  12      107.17       53.64     25.28 o 
   6  -3  12       56.09       68.56     45.52 o 
   7  -3  12      227.62      175.50     75.32 o 
   8  -3  12        3.09      -17.05     40.99 o 
   9  -3  12      130.61       61.90     38.06 o 
  -9  -2  12      240.12      220.45     97.33 o 
  -8  -2  12        4.49       -1.45     46.71 o 
  -7  -2  12        1.25       18.14     26.62 o 
  -6  -2  12      172.50      166.25     86.86 o 
  -5  -2  12       24.46       16.59     22.71 o 
  -4  -2  12       48.11       30.51     14.80 o 
  -3  -2  12       35.06       25.27     22.04 o 
  -2  -2  12      339.27      325.40     88.43 o 
  -1  -2  12        1.05       -3.87     21.73 o 
   0  -2  12       10.55       28.55     24.16 o 
   1  -2  12      258.84      243.05     81.09 o 
   2  -2  12      177.32      167.84     44.81 o 
   3  -2  12      803.41      830.24     47.49 o 
   4  -2  12      200.69      130.61     50.30 o 
   5  -2  12        2.33       15.62     32.64 o 
   6  -2  12        1.13        7.34     20.63 o 
   7  -2  12      197.70      201.93     91.57 o 
   8  -2  12        7.49        4.78     23.82 o 
   9  -2  12       24.69       17.62     25.44 o 
 -10  -1  12      287.29      237.92    239.34 o 
  -9  -1  12      235.21      224.80     65.63 o 
  -8  -1  12      146.31       98.64     49.24 o 
  -7  -1  12       59.94       58.42     33.09 o 
  -6  -1  12      642.38      675.04     75.40 o 
  -5  -1  12     1325.78     1409.89    127.12 o 
  -4  -1  12     1025.89     1057.24     40.06 o 
  -3  -1  12      118.70      126.14     44.78 o 
  -2  -1  12       10.51        0.17     20.35 o 
  -1  -1  12     1231.39     1259.55     72.15 o 
   0  -1  12      841.89      891.30     53.39 o 
   1  -1  12     2926.33     3056.88    119.32 o 
   2  -1  12       29.40       13.04     22.99 o 
   3  -1  12      538.21      547.93     44.40 o 
   4  -1  12      735.91      728.85     40.17 o 
   5  -1  12      310.92      278.71     94.96 o 
   6  -1  12      108.57       72.00     35.43 o 
   7  -1  12       70.33       41.60     29.36 o 
   8  -1  12       71.95       76.58     36.66 o 
   9  -1  12       67.13      -26.09     61.95 o 
 -10   0  12      168.00      173.29    130.60 o 
  -9   0  12       72.47       60.07     69.38 o 
  -8   0  12        1.87       19.54     33.47 o 
  -7   0  12       33.94        7.94     24.71 o 
  -6   0  12      108.93      105.87     39.43 o 
  -5   0  12       70.44       56.44     24.64 o 
  -4   0  12        4.04       18.98     13.84 o 
  -3   0  12      500.15      495.04     28.46 o 
  -2   0  12        2.85        9.18     29.11 o 
  -1   0  12      315.48      352.51     34.01 o 
   0   0  12      145.42      134.90     61.21 o 
   1   0  12      617.76      604.18     34.29 o 
   2   0  12      555.59      525.56     38.77 o 
   3   0  12        0.96        0.45     27.22 o 
   4   0  12      129.04      124.79     42.06 o 
   5   0  12      374.27      290.90     40.03 o 
   6   0  12       33.13       46.46     25.47 o 
   7   0  12        1.57       16.87     22.88 o 
   8   0  12       14.27       21.06     29.61 o 
 -10   1  12        1.07       11.58     38.53 o 
  -9   1  12      531.30      630.99     82.87 o 
  -8   1  12      457.91      515.00    113.99 o 
  -7   1  12      825.34      783.25     48.52 o 
  -6   1  12       84.51       56.68     37.30 o 
  -5   1  12      273.21      278.73     53.40 o 
  -4   1  12     1881.04     2035.66     87.47 o 
  -3   1  12     3403.89     3718.05    135.50 o 
  -2   1  12      513.93      553.96     36.10 o 
  -1   1  12      265.58      244.77     83.44 o 
   0   1  12     3038.45     3185.14    125.74 o 
   1   1  12      327.99      322.69     34.65 o 
   2   1  12      851.13      839.70     48.97 o 
   3   1  12      309.52      262.61     32.43 o 
   4   1  12       25.24       11.38     16.23 o 
   5   1  12      387.62      264.92     85.40 o 
   6   1  12      333.42      227.87    100.19 o 
   7   1  12      162.92       83.38     53.93 o 
   8   1  12        4.20        5.01     18.82 o 
 -10   2  12      420.19      277.77    270.74 o 
  -9   2  12       14.52       -9.60     62.84 o 
  -8   2  12        3.27       -7.49     63.87 o 
  -7   2  12       35.09       21.40     31.94 o 
  -6   2  12      173.89      171.33     65.48 o 
  -5   2  12      158.11      116.61     36.84 o 
  -4   2  12       15.50       -5.52     21.19 o 
  -3   2  12      243.79      233.25     39.74 o 
  -2   2  12      214.80      192.08     58.91 o 
  -1   2  12       83.62       98.15     40.86 o 
   0   2  12      212.34       92.12     73.41 o 
   1   2  12        9.15       12.84     13.13 o 
   2   2  12      284.87      288.57     32.72 o 
   3   2  12       90.84       48.05     24.15 o 
   4   2  12       58.64       30.44     19.30 o 
   5   2  12        9.81       -0.78     24.89 o 
   6   2  12      302.27      242.44    110.00 o 
   7   2  12        2.21       10.53     37.46 o 
   8   2  12        0.24        7.58     40.45 o 
 -10   3  12      504.15      375.65    369.51 o 
  -9   3  12       49.95       72.84     53.01 o 
  -8   3  12      117.95       92.30     71.55 o 
  -7   3  12      840.45      960.09     58.88 o 
  -6   3  12     1459.26     1560.30     80.81 o 
  -5   3  12      769.98      836.92     81.50 o 
  -4   3  12       90.55      129.17     39.86 o 
  -3   3  12     2012.95     2198.29     88.45 o 
  -2   3  12       65.71       81.02     31.49 o 
  -1   3  12     3725.97     3969.57    144.12 o 
   0   3  12      177.60      149.65     41.99 o 
   1   3  12      377.31      333.95     26.46 o 
   2   3  12      399.93      407.60     34.34 o 
   3   3  12      424.98      401.71    152.11 o 
   4   3  12      807.80      765.49     61.12 o 
   5   3  12       69.80       36.66     42.24 o 
   6   3  12       45.81       50.41     39.62 o 
   7   3  12      208.80      118.58    103.15 o 
 -10   4  12       44.94       89.96     66.64 o 
  -9   4  12       84.23       84.45     70.76 o 
  -8   4  12       13.64       22.23     63.50 o 
  -7   4  12       95.40       91.01     42.85 o 
  -6   4  12      172.92      145.71     57.63 o 
  -5   4  12       20.21       24.64     16.70 o 
  -4   4  12      662.50      786.90     36.17 o 
  -3   4  12       18.71       12.34     17.15 o 
  -2   4  12      152.52      123.55     50.42 o 
  -1   4  12      547.06      572.87     25.00 o 
   0   4  12        2.14       14.86     10.94 o 
   1   4  12      432.45      470.67     75.09 o 
   2   4  12      248.64      268.03     95.79 o 
   3   4  12      181.27      148.72     59.08 o 
   4   4  12       28.51       29.04     33.52 o 
   5   4  12       23.27       21.61     29.97 o 
   6   4  12      104.87       48.70     52.99 o 
   7   4  12        4.72       -3.86     36.18 o 
 -10   5  12       87.29       83.69     93.10 o 
  -9   5  12      367.61      412.56     68.02 o 
  -8   5  12      285.08      219.38    160.13 o 
  -7   5  12        0.05        8.78     40.38 o 
  -6   5  12      511.67      518.26     31.91 o 
  -5   5  12      809.88      867.86     71.74 o 
  -4   5  12     1173.68     1286.86     94.95 o 
  -3   5  12      102.68      107.52     36.30 o 
  -2   5  12      180.90      162.99     56.19 o 
  -1   5  12     1516.35     1508.44     92.60 o 
   0   5  12      693.52      736.62     59.38 o 
   1   5  12     1287.85      796.31    594.57 o 
   2   5  12       35.18       38.33     36.84 o 
   3   5  12      170.60       73.08     70.32 o 
   4   5  12      315.31      258.46    121.74 o 
   5   5  12      206.82      153.19     97.21 o 
   6   5  12       17.14       47.74     37.77 o 
 -10   6  12       31.81       24.51     38.10 o 
  -9   6  12       62.75       46.78     34.04 o 
  -8   6  12      586.12      540.76     42.19 o 
  -7   6  12      252.02      179.20     99.94 o 
  -6   6  12      167.83       93.52     89.01 o 
  -5   6  12       18.97        9.83     18.77 o 
  -4   6  12       64.22       58.21     26.33 o 
  -3   6  12      166.40      104.07     59.65 o 
  -2   6  12      157.06      124.16     58.20 o 
  -1   6  12        1.43       13.88     16.29 o 
   0   6  12      349.29      304.26    137.86 o 
   1   6  12      405.26      457.05     68.72 o 
   2   6  12      672.40      603.31     88.07 o 
   3   6  12       18.54       11.88     49.98 o 
   4   6  12       70.34       35.74     39.87 o 
   5   6  12       54.76       35.25     35.80 o 
   6   6  12        6.22       -9.16     49.97 o 
  -8   7  12      160.05      102.27     95.37 o 
  -7   7  12      742.38      664.83     71.29 o 
  -6   7  12       95.69       70.00     67.13 o 
  -5   7  12       41.81       21.47     25.05 o 
  -4   7  12      768.04      765.88    209.07 o 
  -3   7  12     1539.70     1446.58     87.98 o 
  -2   7  12      842.86      835.78     67.29 o 
  -1   7  12       10.90      -14.50     34.92 o 
   0   7  12      733.46      791.43     61.92 o 
   1   7  12      109.26       71.73     55.38 o 
   2   7  12      459.88      396.10    212.88 o 
   3   7  12      257.98      191.34    147.57 o 
   4   7  12        0.01      -24.03     57.53 o 
   5   7  12      101.11       61.67     54.50 o 
  -8   8  12       24.55       23.65     29.69 o 
  -7   8  12       35.39       29.06     49.78 o 
  -6   8  12      522.07      328.61    272.00 o 
  -5   8  12       45.70       38.80     60.73 o 
  -4   8  12      126.33       88.69     52.73 o 
  -3   8  12       61.09       50.85     30.91 o 
  -2   8  12      116.53      119.45     66.04 o 
  -1   8  12      440.03      404.24     61.78 o 
   0   8  12       26.55       17.35     29.17 o 
   1   8  12       40.75       29.87     35.40 o 
   2   8  12       67.91       57.22     46.20 o 
   3   8  12       57.56       45.76     46.88 o 
   4   8  12        5.46       13.81     46.93 o 
  -8   9  12        7.85      -35.69     68.32 o 
  -7   9  12      676.30      577.91     78.68 o 
  -6   9  12      516.34      374.73    285.26 o 
  -5   9  12      283.37      191.67    164.91 o 
  -4   9  12       22.42       24.67     40.90 o 
  -3   9  12      118.82       86.31     67.20 o 
  -2   9  12      405.63      291.19    134.61 o 
  -1   9  12     1387.20     1347.79     79.58 o 
   0   9  12        4.20       20.52     36.86 o 
   1   9  12        0.50      -12.29     57.73 o 
   2   9  12       74.03       85.52     52.53 o 
   3   9  12      114.92       87.09     72.97 o 
  -7  10  12      420.75      247.16    232.44 o 
  -6  10  12        4.26       18.24     61.89 o 
  -5  10  12      349.33      261.80    191.47 o 
  -4  10  12      537.94      354.04    249.27 o 
  -3  10  12        3.86       12.40     41.43 o 
  -2  10  12       41.22       19.73     27.70 o 
  -1  10  12      133.39       83.65     59.39 o 
   0  10  12       42.49       22.66     34.18 o 
   1  10  12      416.64      286.92    197.46 o 
  -6  11  12       12.59       35.79     69.34 o 
  -5  11  12      375.40      241.02    245.24 o 
  -4  11  12      553.47      523.74     95.01 o 
  -3  11  12      178.99      102.79    132.52 o 
  -2  11  12        0.53        8.83     24.47 o 
  -1  11  12      183.21       97.98     81.02 o 
  -1 -11  13      407.66      316.24    179.13 o 
   0 -11  13      291.48      188.08    128.01 o 
   1 -11  13       21.21        1.23     35.33 o 
   2 -11  13       37.34       28.58     21.43 o 
   3 -11  13       21.70       30.65     28.53 o 
   4 -11  13      362.57      226.80    251.51 o 
  -3 -10  13       26.87       39.12     45.41 o 
  -2 -10  13      560.69      418.40    184.05 o 
  -1 -10  13      138.84       85.21     58.67 o 
   0 -10  13       79.45       48.77     51.16 o 
   1 -10  13        3.35      -19.97     38.22 o 
   2 -10  13      141.71       98.35     51.28 o 
   3 -10  13       41.15        5.17     30.10 o 
   4 -10  13      115.70       51.43     40.17 o 
   5 -10  13       15.82      -19.52     32.31 o 
  -4  -9  13      698.53      645.42    140.90 o 
  -3  -9  13       75.31       22.44     36.57 o 
  -2  -9  13       38.24       22.92     39.34 o 
  -1  -9  13       98.74       82.97     55.00 o 
   0  -9  13        5.65       11.55     21.47 o 
   1  -9  13      287.51      230.77    113.21 o 
   2  -9  13      326.26      227.41    103.90 o 
   3  -9  13      291.04      246.04    105.19 o 
   4  -9  13      178.11      145.45     63.37 o 
   5  -9  13       40.47       31.08     30.52 o 
   6  -9  13       37.88       28.70     27.46 o 
  -5  -8  13      582.25      371.28    210.83 o 
  -4  -8  13       22.32       32.84     31.81 o 
  -3  -8  13      471.83      285.00    169.50 o 
  -2  -8  13       45.73        1.69     36.51 o 
  -1  -8  13      325.64      325.27    154.22 o 
   0  -8  13      773.49      706.65     67.24 o 
   1  -8  13      385.78      322.77    143.52 o 
   2  -8  13        0.79       10.28     36.46 o 
   3  -8  13        8.02        7.11     36.96 o 
   4  -8  13      846.95      936.81     75.06 o 
   5  -8  13        2.03       25.58     27.66 o 
   6  -8  13       44.34       10.69     30.42 o 
   7  -8  13       51.56       35.36     30.40 o 
  -6  -7  13       12.48       21.59     48.61 o 
  -5  -7  13       99.08       77.31     37.75 o 
  -4  -7  13      375.55      326.48    159.69 o 
  -3  -7  13      379.45      314.62    149.84 o 
  -2  -7  13       56.34       60.84     48.21 o 
  -1  -7  13       64.65       66.90     34.99 o 
   0  -7  13      340.77      228.53     85.40 o 
   1  -7  13       89.83      105.21     57.38 o 
   2  -7  13       72.76       74.65     41.62 o 
   3  -7  13      326.50      262.58    113.37 o 
   4  -7  13      773.00      810.89     83.95 o 
   5  -7  13       12.83       31.98     29.46 o 
   6  -7  13        2.08      -30.94     50.31 o 
   7  -7  13      214.89      165.16     79.40 o 
  -7  -6  13       25.15       11.76     36.01 o 
  -6  -6  13       29.02       24.55     25.19 o 
  -5  -6  13       16.32       14.63     28.64 o 
  -4  -6  13      580.16      563.49     82.86 o 
  -3  -6  13     1254.06     1174.38     69.38 o 
  -2  -6  13       93.89       94.62     60.50 o 
  -1  -6  13       41.85       22.50     22.72 o 
   0  -6  13      390.53      434.87     48.60 o 
   1  -6  13      522.55      667.71     81.38 o 
   2  -6  13      494.20      591.82     70.54 o 
   3  -6  13       13.90        1.61     29.00 o 
   4  -6  13      154.21      132.10     51.74 o 
   5  -6  13       28.49       38.81     30.38 o 
   6  -6  13      429.18      309.76    150.40 o 
   7  -6  13       20.13        6.43     28.90 o 
   8  -6  13        0.73       -6.35     41.93 o 
  -7  -5  13      308.75      215.95     96.57 o 
  -6  -5  13       89.26       85.79     68.69 o 
  -5  -5  13       37.70        2.15     36.21 o 
  -4  -5  13      120.51       94.26     48.49 o 
  -3  -5  13       29.75       22.23     36.10 o 
  -2  -5  13       12.98       23.86     19.14 o 
  -1  -5  13      252.84      289.88     95.11 o 
   0  -5  13      444.79      378.90    132.81 o 
   1  -5  13      247.58      231.60     90.82 o 
   2  -5  13       47.10       56.39     35.91 o 
   3  -5  13        0.46      -18.41     36.46 o 
   4  -5  13      376.90      305.41    135.04 o 
   5  -5  13        6.14       16.18     30.41 o 
   6  -5  13       43.25       51.93     34.67 o 
   7  -5  13      309.22      241.02    131.11 o 
   8  -5  13       11.83        3.11     30.11 o 
  -8  -4  13       64.99       41.29     52.49 o 
  -7  -4  13      784.88      821.58     65.82 o 
  -6  -4  13      460.69      432.41    174.03 o 
  -5  -4  13      672.49      518.26     96.37 o 
  -4  -4  13       81.18       62.38     45.07 o 
  -3  -4  13      951.62      963.13     86.28 o 
  -2  -4  13     1512.94     1575.60     82.11 o 
  -1  -4  13      758.12      746.05     43.48 o 
   0  -4  13      240.55      276.27     97.91 o 
   1  -4  13      113.22       82.86     30.92 o 
   2  -4  13     1244.48     1311.99     84.22 o 
   3  -4  13      113.53       73.70     48.50 o 
   4  -4  13       50.96       52.33     31.71 o 
   5  -4  13       13.50       23.25     22.44 o 
   6  -4  13        4.52       10.72     31.37 o 
   7  -4  13       10.85      -13.17     32.44 o 
   8  -4  13      301.98      196.43     84.42 o 
  -8  -3  13       30.73       24.61     34.10 o 
  -7  -3  13        0.20       19.41     28.81 o 
  -6  -3  13      144.22       98.62     49.04 o 
  -5  -3  13        9.79        8.32     41.84 o 
  -4  -3  13      449.00      398.87    183.83 o 
  -3  -3  13        4.36        5.99     22.49 o 
  -2  -3  13       77.58       36.81     24.73 o 
  -1  -3  13       29.84       38.05     19.97 o 
   0  -3  13      363.34      406.72    106.30 o 
   1  -3  13      944.36      946.14     76.04 o 
   2  -3  13      140.93      133.86     46.62 o 
   3  -3  13       12.49       29.37     21.63 o 
   4  -3  13      103.03       72.80     49.84 o 
   5  -3  13        0.66       16.60     30.78 o 
   6  -3  13      163.52      140.62     73.43 o 
   7  -3  13      205.88      157.25     74.22 o 
   8  -3  13        5.31      -14.22     34.70 o 
  -9  -2  13       23.29       -1.99     42.73 o 
  -8  -2  13      493.47      366.56    154.34 o 
  -7  -2  13       62.91       53.72     36.31 o 
  -6  -2  13      480.56      558.51    136.85 o 
  -5  -2  13     1721.93     1793.72    105.72 o 
  -4  -2  13      832.26      833.66     66.54 o 
  -3  -2  13      500.34      544.53     31.73 o 
  -2  -2  13      361.29      458.60     44.06 o 
  -1  -2  13     2087.87     2187.95    115.57 o 
   0  -2  13      279.98      349.97     50.17 o 
   1  -2  13     2516.64     2583.80    139.86 o 
   2  -2  13      253.05      209.90     79.06 o 
   3  -2  13      179.93       92.86     66.79 o 
   4  -2  13      650.55      567.06     71.62 o 
   5  -2  13      135.01      115.63     54.12 o 
   6  -2  13       25.57       15.70     23.87 o 
   7  -2  13       45.74       53.36     33.47 o 
   8  -2  13       25.62       15.47     28.27 o 
  -9  -1  13      132.68       83.73     62.59 o 
  -8  -1  13      349.42      270.58    107.78 o 
  -7  -1  13       67.56       21.04     20.98 o 
  -6  -1  13        0.07       18.65     24.55 o 
  -5  -1  13       54.11       84.40     50.54 o 
  -4  -1  13       27.97       10.93     21.00 o 
  -3  -1  13      164.12      150.80     51.59 o 
  -2  -1  13      517.75      643.57     52.86 o 
  -1  -1  13       73.38       54.21     21.17 o 
   0  -1  13      530.58      543.83     41.23 o 
   1  -1  13       60.91       61.16     35.61 o 
   2  -1  13      240.01       78.13     75.24 o 
   3  -1  13      283.54      272.21     92.49 o 
   4  -1  13       46.59       48.02     26.37 o 
   5  -1  13       31.36       27.49     22.70 o 
   6  -1  13      204.02      107.66     60.23 o 
   7  -1  13       36.82       37.14     30.75 o 
   8  -1  13       64.07       50.98     37.69 o 
  -9   0  13      430.62      353.65    321.61 o 
  -8   0  13      556.25      439.71    162.31 o 
  -7   0  13      294.64      267.57     96.96 o 
  -6   0  13       16.52       14.37     22.59 o 
  -5   0  13      410.68      438.20     51.68 o 
  -4   0  13     1395.23     1568.87     73.79 o 
  -3   0  13      945.53      981.94     47.59 o 
  -2   0  13      394.86      421.35     48.37 o 
  -1   0  13        5.43        7.00     18.51 o 
   0   0  13      309.06      276.34     97.99 o 
   1   0  13     1086.24     1037.84     53.41 o 
   2   0  13      699.10      670.70     39.66 o 
   3   0  13      210.60       65.36     62.89 o 
   4   0  13       91.54       76.55     38.51 o 
   5   0  13      347.57      235.68    109.33 o 
   6   0  13      208.61      154.14     71.61 o 
   7   0  13        2.33       -0.51     27.20 o 
   8   0  13        2.10       13.51     35.79 o 
 -10   1  13        0.68      -14.02     72.68 o 
  -9   1  13      155.77       49.35     56.94 o 
  -8   1  13      165.28      123.15     63.44 o 
  -7   1  13        8.26       -8.49     39.03 o 
  -6   1  13        9.63       11.03     21.72 o 
  -5   1  13       69.90       83.47     25.57 o 
  -4   1  13       27.58       21.59     17.29 o 
  -3   1  13       13.34       20.37     19.89 o 
  -2   1  13      122.54      126.17     44.80 o 
  -1   1  13      114.37      131.27     47.58 o 
   0   1  13      126.99      113.18     45.76 o 
   1   1  13      143.50      167.03     72.24 o 
   2   1  13        3.89        3.17     12.44 o 
   3   1  13        0.70       -1.24     21.45 o 
   4   1  13       80.68       37.56     21.71 o 
   5   1  13        4.62       -2.49     19.45 o 
   6   1  13      410.86      352.05    164.62 o 
   7   1  13       65.04       60.75     64.55 o 
 -10   2  13      478.92      255.86    244.58 o 
  -9   2  13      129.49      122.85    115.43 o 
  -8   2  13      161.87      136.58    115.79 o 
  -7   2  13      816.46      855.64    112.58 o 
  -6   2  13      455.24      514.46     57.34 o 
  -5   2  13      319.08      273.43     98.99 o 
  -4   2  13       48.75       74.87     37.20 o 
  -3   2  13      184.54      186.02     70.37 o 
  -2   2  13     1476.57     1649.29     96.29 o 
  -1   2  13     2701.62     2802.86    170.40 o 
   0   2  13      146.75      124.21     41.47 o 
   1   2  13        2.77       -6.12     23.58 o 
   2   2  13      689.57      643.73     36.39 o 
   3   2  13      445.40      130.86    126.33 o 
   4   2  13       87.12       79.17     56.61 o 
   5   2  13        7.19       10.28     49.22 o 
   6   2  13       18.13       -0.20     31.44 o 
   7   2  13      135.80       73.17     88.69 o 
 -10   3  13       45.87       50.64     58.59 o 
  -9   3  13       32.69       62.35     34.61 o 
  -8   3  13       62.57       27.18     58.39 o 
  -7   3  13      179.96      127.21     67.55 o 
  -6   3  13      233.84      186.06     78.16 o 
  -5   3  13       78.51       67.42     31.93 o 
  -4   3  13       23.37       23.39     15.80 o 
  -3   3  13      334.86      288.26     35.89 o 
  -2   3  13        1.50       10.16     17.52 o 
  -1   3  13      589.27      481.22    149.59 o 
   0   3  13        0.47        2.12     11.74 o 
   1   3  13        5.23       -5.60     21.05 o 
   2   3  13      154.74      146.56     92.00 o 
   3   3  13       32.75        8.46     24.39 o 
   4   3  13      120.86       74.63     47.68 o 
   5   3  13       28.93       25.78     31.78 o 
   6   3  13       83.53       62.03     44.69 o 
   7   3  13      137.57       99.57     69.84 o 
 -10   4  13      221.28      239.37    173.09 o 
  -9   4  13      409.39      263.68    256.03 o 
  -8   4  13      283.84      228.91    163.53 o 
  -7   4  13      154.20      114.27     69.11 o 
  -6   4  13      397.67      439.59     32.80 o 
  -5   4  13     1244.41     1402.96     60.68 o 
  -4   4  13     1133.23     1228.31     66.18 o 
  -3   4  13      215.80      192.57     44.02 o 
  -2   4  13        4.93       19.67     24.75 o 
  -1   4  13     2062.08     2080.18    120.63 o 
   0   4  13      751.17      800.47     59.54 o 
   1   4  13      757.49      765.33     83.22 o 
   2   4  13        7.44       17.54     36.61 o 
   3   4  13       89.76       33.26     63.14 o 
   4   4  13      674.51      674.42     83.92 o 
   5   4  13      221.03      135.02     75.63 o 
   6   4  13        2.89       10.91     23.51 o 
  -9   5  13       30.54       44.57     45.29 o 
  -8   5  13       49.03       39.75     67.13 o 
  -7   5  13      379.78      285.70     46.75 o 
  -6   5  13       50.89       42.56     30.18 o 
  -5   5  13        0.65        2.97     25.88 o 
  -4   5  13      313.79      259.06     41.80 o 
  -3   5  13      181.91      156.17     64.97 o 
  -2   5  13       55.84       17.41     20.30 o 
  -1   5  13       12.66       18.04     26.24 o 
   0   5  13       92.42      110.16     60.99 o 
   1   5  13      362.17      331.13    122.14 o 
   2   5  13      325.03      267.07    155.86 o 
   3   5  13        6.75        5.18     43.80 o 
   4   5  13        1.18       11.56     40.72 o 
   5   5  13      256.83      196.75    124.75 o 
  -7   6  13      404.03      198.66    161.55 o 
  -6   6  13        3.57       16.07     36.02 o 
  -5   6  13       29.34       24.14     16.10 o 
  -4   6  13      984.99      927.63     69.52 o 
  -3   6  13      685.64      631.97     45.26 o 
  -2   6  13      422.36      413.37     54.47 o 
  -1   6  13       38.47       -0.97     40.86 o 
   0   6  13      225.38      192.43     91.98 o 
   1   6  13      509.19      548.44     78.30 o 
   2   6  13      497.82       62.45    195.97 o 
   3   6  13        4.57       25.25     41.83 o 
   4   6  13       25.58       19.55     36.23 o 
   5   6  13      165.12      116.76     94.82 o 
  -8   7  13      109.44       82.08     75.31 o 
  -7   7  13       41.99       41.10     41.67 o 
  -6   7  13      110.34       71.75     50.51 o 
  -5   7  13      215.76      132.69     73.19 o 
  -4   7  13      121.59      112.45     45.92 o 
  -3   7  13      341.28       55.01     92.40 o 
  -2   7  13        5.42       31.51     25.43 o 
  -1   7  13       13.30       23.97     43.97 o 
   0   7  13       81.33       51.38     40.12 o 
   1   7  13       40.13       27.60     41.84 o 
   2   7  13       49.69       53.82     46.72 o 
   3   7  13       76.93       83.07     41.67 o 
   4   7  13       13.41       19.75     37.97 o 
  -8   8  13        3.25       20.12     19.89 o 
  -7   8  13     1033.12     1002.15    101.05 o 
  -6   8  13      234.22      164.42    151.12 o 
  -5   8  13      552.39      418.30    260.09 o 
  -4   8  13        0.20      -24.02     39.74 o 
  -3   8  13      568.96      527.84     77.19 o 
  -2   8  13      714.85      650.03     62.04 o 
  -1   8  13      286.68      212.08    103.28 o 
   0   8  13       23.23       31.55     38.04 o 
   1   8  13        0.31       11.40     29.48 o 
   2   8  13      360.40      323.99    151.83 o 
   3   8  13       23.86        9.97     49.11 o 
  -7   9  13      247.59      173.16    171.21 o 
  -6   9  13      184.25      131.63    132.62 o 
  -5   9  13       15.23       27.88     41.07 o 
  -4   9  13      317.54      217.14    166.23 o 
  -3   9  13      102.46       95.64     47.17 o 
  -2   9  13       21.76       20.65     31.73 o 
  -1   9  13       76.25       60.57     50.66 o 
   0   9  13       13.27       15.11     25.25 o 
   1   9  13       34.97       18.26     36.82 o 
   2   9  13        5.20       14.11     41.52 o 
  -6  10  13      421.96      176.16    242.60 o 
  -5  10  13      835.44      757.17     92.37 o 
  -4  10  13       75.88       24.21     51.10 o 
  -3  10  13       80.43       80.43     69.21 o 
  -2  10  13        5.64        4.28     25.34 o 
  -1  10  13       59.68       32.95     41.53 o 
   0  10  13      516.90      355.03    226.55 o 
  -1 -10  14       72.75       40.85     41.14 o 
   0 -10  14      133.99      105.42     80.86 o 
   1 -10  14      142.90      118.95     60.60 o 
   2 -10  14      359.09      230.37    133.89 o 
   3 -10  14        2.32      -26.16     45.04 o 
   4 -10  14       67.69       62.32     58.52 o 
  -3  -9  14       70.90       81.85     55.22 o 
  -2  -9  14      162.33       82.44    102.85 o 
  -1  -9  14       33.65        9.87     39.08 o 
   0  -9  14      243.62      129.87     79.86 o 
   1  -9  14      368.80      268.00    111.77 o 
   2  -9  14        2.49       20.50     25.94 o 
   3  -9  14      613.94      712.06     91.94 o 
   4  -9  14      193.43      131.41     74.50 o 
   5  -9  14      162.71      118.60     65.83 o 
  -4  -8  14      120.73       92.06     60.90 o 
  -3  -8  14       29.74       60.56     49.37 o 
  -2  -8  14      620.53      559.53     80.78 o 
  -1  -8  14      302.35      234.23    124.93 o 
   0  -8  14        9.99        5.75     14.76 o 
   1  -8  14       91.96       85.18     45.39 o 
   2  -8  14      291.07      221.08    101.84 o 
   3  -8  14      193.04      153.17     91.22 o 
   4  -8  14      504.50      424.82    163.73 o 
   5  -8  14        0.45      -13.32     49.40 o 
   6  -8  14      304.40      188.40    132.16 o 
  -5  -7  14      283.63      238.76    144.13 o 
  -4  -7  14       70.26       28.78     37.54 o 
  -3  -7  14     1010.86      998.10     99.17 o 
  -2  -7  14       42.45       16.98     37.87 o 
  -1  -7  14       39.67       36.88     37.41 o 
   0  -7  14        6.49       -2.08     24.00 o 
   1  -7  14      407.95      345.04    161.92 o 
   2  -7  14      280.63      216.33    102.97 o 
   3  -7  14       33.65       21.09     27.20 o 
   4  -7  14        2.68       19.20     26.75 o 
   5  -7  14        3.30        7.42     23.81 o 
   6  -7  14      617.86      406.73    205.33 o 
  -6  -6  14       51.73       46.19     46.67 o 
  -5  -6  14      268.34      184.83     80.44 o 
  -4  -6  14        0.51       -4.64     52.85 o 
  -3  -6  14       37.13       31.90     35.82 o 
  -2  -6  14      733.20      759.56    104.53 o 
  -1  -6  14      363.47      412.39     48.97 o 
   0  -6  14       61.62       40.31     32.49 o 
   1  -6  14      266.66      229.33     83.27 o 
   2  -6  14        5.16       31.68     28.78 o 
   3  -6  14      251.34      233.88     94.94 o 
   4  -6  14       66.49       45.55     32.70 o 
   5  -6  14       50.07       44.43     34.05 o 
   6  -6  14       80.00       64.44     36.34 o 
   7  -6  14        9.38        4.68     41.83 o 
  -7  -5  14      225.26      188.58    110.82 o 
  -6  -5  14      682.63      645.82    104.63 o 
  -5  -5  14      202.96      135.17     79.30 o 
  -4  -5  14        2.28      -23.79     54.41 o 
  -3  -5  14      322.08      354.82    138.01 o 
  -2  -5  14      932.45      970.90     46.61 o 
  -1  -5  14      285.82      331.53     48.24 o 
   0  -5  14       98.49       75.26     39.56 o 
   1  -5  14       60.28       71.30     42.29 o 
   2  -5  14      211.09      212.36     84.80 o 
   3  -5  14       48.42       42.91     29.38 o 
   4  -5  14      466.08      298.03    131.11 o 
   5  -5  14       14.17       23.71     26.38 o 
   6  -5  14      135.48       78.78     42.70 o 
   7  -5  14        4.27        6.33     42.74 o 
  -7  -4  14       19.29       11.28     38.77 o 
  -6  -4  14        1.79       21.99     37.98 o 
  -5  -4  14      189.87      164.79     61.28 o 
  -4  -4  14       14.47        9.89     31.74 o 
  -3  -4  14      305.38      281.46     98.31 o 
  -2  -4  14       33.03       16.91     25.74 o 
  -1  -4  14       35.88       20.52     20.34 o 
   0  -4  14      120.11      137.79     42.87 o 
   1  -4  14      328.41      371.33    130.70 o 
   2  -4  14      315.43      245.39     83.58 o 
   3  -4  14       99.37       89.25     42.15 o 
   4  -4  14       34.20       26.76     29.48 o 
   5  -4  14       69.16       55.49     27.89 o 
   6  -4  14      151.14      129.53     62.19 o 
   7  -4  14       37.68       11.50     40.63 o 
  -8  -3  14      147.91       91.77     48.62 o 
  -7  -3  14      555.76      387.38    196.30 o 
  -6  -3  14      120.10      106.05     63.72 o 
  -5  -3  14     1521.89     1600.70     78.79 o 
  -4  -3  14      295.09      262.17    118.09 o 
  -3  -3  14        8.20       17.38     21.38 o 
  -2  -3  14      346.78      385.32     44.48 o 
  -1  -3  14      314.43      321.91    118.11 o 
   0  -3  14     1081.00     1192.42     81.36 o 
   1  -3  14       54.66       40.87     27.67 o 
   2  -3  14      236.13      218.55     81.59 o 
   3  -3  14       18.85       21.32     17.38 o 
   4  -3  14      721.03      770.72    101.75 o 
   5  -3  14        3.12        6.05     26.66 o 
   6  -3  14       21.80       33.08     26.14 o 
   7  -3  14       19.33       20.31     35.37 o 
  -8  -2  14      377.62      291.19    132.37 o 
  -7  -2  14      244.79      125.94     77.24 o 
  -6  -2  14       67.25       53.97     55.01 o 
  -5  -2  14        0.15        5.05     25.29 o 
  -4  -2  14        0.42       18.48     21.30 o 
  -3  -2  14      240.63      276.49     39.66 o 
  -2  -2  14       27.91       33.73     18.81 o 
  -1  -2  14      646.94      635.54     44.11 o 
   0  -2  14      160.93      140.89     40.30 o 
   1  -2  14      193.09      139.17     64.55 o 
   2  -2  14        4.84       19.25     31.28 o 
   3  -2  14      417.87      414.38     66.57 o 
   4  -2  14      748.79      741.48     80.53 o 
   5  -2  14       29.16       25.84     29.07 o 
   6  -2  14      144.54       67.47     47.53 o 
   7  -2  14       56.46       54.46     35.66 o 
  -9  -1  14      313.67      196.02    248.54 o 
  -8  -1  14      583.12      562.17     52.48 o 
  -7  -1  14       24.17      -17.02     45.81 o 
  -6  -1  14       54.31       34.61     31.51 o 
  -5  -1  14      446.59      493.06    102.09 o 
  -4  -1  14     1047.41     1074.25     53.23 o 
  -3  -1  14      902.57      911.77     43.44 o 
  -2  -1  14      120.34      116.85     48.90 o 
  -1  -1  14       35.23       59.89     30.86 o 
   0  -1  14      462.60      495.82     35.28 o 
   1  -1  14      298.71      290.00    119.81 o 
   2  -1  14      261.08      200.84     82.22 o 
   3  -1  14      496.69      339.41    144.19 o 
   4  -1  14      265.52      227.85     95.45 o 
   5  -1  14      441.55      311.46    128.40 o 
   6  -1  14       71.45       66.87     38.38 o 
   7  -1  14        1.46       -3.91     35.44 o 
  -9   0  14      169.99       96.46     64.92 o 
  -8   0  14      590.40      485.25    136.04 o 
  -7   0  14      115.83      107.86     46.62 o 
  -6   0  14      177.44      194.14     81.40 o 
  -5   0  14       75.59       79.84     38.98 o 
  -4   0  14        0.57       15.21     17.24 o 
  -3   0  14      237.02      232.81    100.80 o 
  -2   0  14      169.21      148.37     46.60 o 
  -1   0  14      783.80      776.55     37.70 o 
   0   0  14      139.75      108.16     39.68 o 
   1   0  14      399.60      318.73     43.51 o 
   2   0  14       15.14       21.98     15.49 o 
   3   0  14        7.30       16.41     18.97 o 
   4   0  14        2.33       -3.33     19.07 o 
   5   0  14      341.51      249.29    111.07 o 
   6   0  14      111.40       48.72     55.92 o 
   7   0  14       10.62       21.04     31.86 o 
  -9   1  14        1.75       -1.42     82.24 o 
  -8   1  14        5.50       13.13     31.57 o 
  -7   1  14     1366.09     1492.58     64.78 o 
  -6   1  14      273.56      266.85    106.81 o 
  -5   1  14      302.89      215.49     86.50 o 
  -4   1  14       43.56       29.87     24.85 o 
  -3   1  14      483.87      516.78     46.12 o 
  -2   1  14     2008.56     2109.28    106.21 o 
  -1   1  14      514.33      535.99     37.35 o 
   0   1  14      243.69      206.73     69.90 o 
   1   1  14       62.91       33.39     24.45 o 
   2   1  14     1750.10     1680.68     78.65 o 
   3   1  14       16.83       14.92     20.37 o 
   4   1  14      106.57       35.46     57.61 o 
   5   1  14       17.67       28.43     43.58 o 
   6   1  14        4.30       15.87     39.42 o 
   7   1  14       72.16       20.07     64.84 o 
  -9   2  14      108.95       52.26     65.05 o 
  -8   2  14      214.45      162.11    119.65 o 
  -7   2  14       47.02       30.18     27.47 o 
  -6   2  14        5.52       26.08     25.10 o 
  -5   2  14      162.04      136.60     67.43 o 
  -4   2  14       12.34       17.96     19.23 o 
  -3   2  14       77.35       60.20     23.07 o 
  -2   2  14      507.82      471.87     35.89 o 
  -1   2  14      209.38      201.14     70.58 o 
   0   2  14      224.96      207.57     71.42 o 
   1   2  14       21.29       19.06     16.54 o 
   2   2  14      355.24      313.81    145.10 o 
   3   2  14      303.94      231.10     96.08 o 
   4   2  14        5.31      -16.68     64.11 o 
   5   2  14       70.42       27.98     43.89 o 
   6   2  14        9.80       20.99     33.31 o 
  -9   3  14      227.62      152.08    149.87 o 
  -8   3  14      330.09      224.99    173.16 o 
  -7   3  14      360.31      255.60    260.78 o 
  -6   3  14      377.44      431.62     48.61 o 
  -5   3  14     1453.59     1502.71     45.49 o 
  -4   3  14      675.49      736.23     40.67 o 
  -3   3  14       25.72       11.77     19.94 o 
  -2   3  14      858.15      910.60     49.43 o 
  -1   3  14      466.41      476.83    171.81 o 
   0   3  14      694.44      707.55     57.19 o 
   1   3  14      488.98      534.79     78.81 o 
   2   3  14      617.93      516.68    217.33 o 
   3   3  14       10.02       -5.17     35.72 o 
   4   3  14      336.91      280.36    131.07 o 
   5   3  14        5.41        9.02     36.70 o 
   6   3  14       29.34       14.12     59.84 o 
  -9   4  14        8.41       28.96     45.10 o 
  -8   4  14      188.39      164.25    186.65 o 
  -7   4  14        5.29       25.10     31.67 o 
  -6   4  14       17.31       25.91     23.17 o 
  -5   4  14      150.99      120.94     48.77 o 
  -4   4  14        5.40        2.39     32.01 o 
  -3   4  14       11.62       21.43     27.29 o 
  -2   4  14        6.63        7.46     26.90 o 
  -1   4  14      136.76      150.81     69.27 o 
   0   4  14      131.02       74.08     41.37 o 
   1   4  14       12.50       14.40     46.07 o 
   2   4  14       13.77       59.51     44.78 o 
   3   4  14      112.04       77.23     51.91 o 
   4   4  14      242.27       84.03     70.65 o 
   5   4  14       81.29       40.92     46.63 o 
  -6   5  14        7.54      -12.31     42.19 o 
  -5   5  14      321.55      311.05     47.29 o 
  -4   5  14      578.87      655.53     47.76 o 
  -3   5  14     1131.70     1141.81     64.88 o 
  -2   5  14      164.17      194.71     75.25 o 
  -1   5  14        5.44       11.07     31.67 o 
   0   5  14      113.21      123.35     59.06 o 
   1   5  14      879.62      958.71     67.10 o 
   2   5  14      344.91      259.49    158.08 o 
   3   5  14       23.85      -20.86     59.23 o 
   4   5  14      120.24       46.94     68.57 o 
   5   5  14      119.01       35.30     51.03 o 
  -7   6  14        1.37       25.50     29.53 o 
  -6   6  14      504.42      471.02     69.84 o 
  -5   6  14       25.05       10.67     18.71 o 
  -4   6  14       11.33       14.25     27.76 o 
  -3   6  14        1.29        7.62     37.53 o 
  -2   6  14      180.08      127.08     84.09 o 
  -1   6  14       41.26       55.22     32.27 o 
   0   6  14       86.65       80.65     51.69 o 
   1   6  14        1.72       -2.32     43.77 o 
   2   6  14       11.05       -5.04     42.97 o 
   3   6  14       89.50       56.46     52.48 o 
   4   6  14        0.16       27.89     49.81 o 
  -7   7  14      647.45      515.66     60.21 o 
  -6   7  14      142.60       69.64     44.83 o 
  -5   7  14      534.31      535.12    167.16 o 
  -4   7  14        0.42      -14.93     37.62 o 
  -3   7  14      560.75      488.39    144.51 o 
  -2   7  14      433.81      445.43     75.55 o 
  -1   7  14      369.77      305.61    146.41 o 
   0   7  14      179.09      204.75     79.82 o 
   1   7  14       18.87        0.27     40.33 o 
   2   7  14      439.34      172.41    120.61 o 
   3   7  14        4.56       -4.42     31.99 o 
  -7   8  14       12.38       -0.73     45.89 o 
  -6   8  14      227.28      142.61    135.26 o 
  -5   8  14       12.18       18.54     46.22 o 
  -4   8  14        1.31       21.77     32.49 o 
  -3   8  14        0.75      -11.31     41.81 o 
  -2   8  14       13.56       12.70     28.54 o 
  -1   8  14       41.37       23.87     29.41 o 
   0   8  14      413.10      294.83    187.59 o 
   1   8  14       90.26       57.86     41.33 o 
   2   8  14       23.28       28.87     28.56 o 
  -6   9  14      237.27      132.22    135.82 o 
  -5   9  14      770.24      654.21     86.14 o 
  -4   9  14      181.05      103.29    123.87 o 
  -3   9  14        5.59        3.61     24.22 o 
  -2   9  14       72.11       68.66     54.11 o 
  -1   9  14      131.34       48.32     44.74 o 
   0   9  14       84.61       78.48     65.99 o 
  -1  -9  15        3.75       17.96     59.79 o 
   0  -9  15      176.25       99.81     82.62 o 
   1  -9  15      336.20      204.73    116.73 o 
   2  -9  15       87.98       56.85     47.08 o 
   3  -9  15      435.31      329.69    182.35 o 
  -3  -8  15      245.28      150.60     90.78 o 
  -2  -8  15        2.39      -15.03     59.96 o 
  -1  -8  15      183.27      114.84     95.17 o 
   0  -8  15      258.98      147.34     86.12 o 
   1  -8  15       49.28       30.09     36.00 o 
   2  -8  15        1.50        3.67     27.60 o 
   3  -8  15       47.32       45.79     33.45 o 
   4  -8  15        5.33       27.98     26.42 o 
  -4  -7  15       81.84       76.20     60.03 o 
  -3  -7  15       19.59       26.93     31.05 o 
  -2  -7  15      456.19      432.91    175.28 o 
  -1  -7  15      216.54      175.31     93.21 o 
   0  -7  15      292.68      231.48    110.18 o 
   1  -7  15        2.94       14.84     28.55 o 
   2  -7  15        7.17       -0.17     29.14 o 
   3  -7  15       71.32       67.92     46.29 o 
   4  -7  15       13.45       35.16     39.22 o 
   5  -7  15      106.45       52.16     42.50 o 
  -5  -6  15       18.97       -1.55     43.18 o 
  -4  -6  15        3.11       13.39     35.76 o 
  -3  -6  15      141.95      119.84     64.80 o 
  -2  -6  15      298.21      214.59    112.96 o 
  -1  -6  15      535.97      372.07    233.49 o 
   0  -6  15        1.82      -11.96     22.23 o 
   1  -6  15       10.18       15.87     32.95 o 
   2  -6  15      233.63      213.28     88.42 o 
   3  -6  15      300.67      244.55    103.30 o 
   4  -6  15        0.14       11.58     41.11 o 
   5  -6  15       35.99       26.91     39.04 o 
   6  -6  15       22.79       28.16     31.57 o 
  -6  -5  15       27.54       34.15     45.31 o 
  -5  -5  15      535.53      420.42    210.52 o 
  -4  -5  15      112.47       99.74     65.46 o 
  -3  -5  15      110.72       99.94     59.38 o 
  -2  -5  15       69.67       29.60     41.04 o 
  -1  -5  15       36.07       30.07     22.47 o 
   0  -5  15      241.16      227.68    102.99 o 
   1  -5  15      395.04      329.91    140.14 o 
   2  -5  15       73.89       73.25     47.42 o 
   3  -5  15      149.91      129.43     66.54 o 
   4  -5  15       29.35       50.98     40.35 o 
   5  -5  15       27.35       13.49     43.42 o 
   6  -5  15      248.30      170.12     86.90 o 
  -7  -4  15      265.26      215.84    147.36 o 
  -6  -4  15      206.45      211.92    110.57 o 
  -5  -4  15     1110.67     1271.44    113.30 o 
  -4  -4  15        6.96       22.25     30.11 o 
  -3  -4  15      134.10       59.30     45.60 o 
  -2  -4  15      158.61      147.78     62.44 o 
  -1  -4  15      608.86      667.13     53.24 o 
   0  -4  15      362.00      311.44    114.08 o 
   1  -4  15       22.12       41.41     28.12 o 
   2  -4  15       46.88       47.35     38.76 o 
   3  -4  15      169.45      134.72     59.35 o 
   4  -4  15      104.72       74.43     55.83 o 
   5  -4  15        1.81       17.49     21.48 o 
   6  -4  15       29.16        8.08     35.12 o 
  -7  -3  15       28.20       12.17     30.29 o 
  -6  -3  15      216.94      174.58     97.56 o 
  -5  -3  15       48.12       60.31     33.40 o 
  -4  -3  15      139.06       98.94     55.20 o 
  -3  -3  15      146.36      139.13     58.36 o 
  -2  -3  15      275.05      199.73     75.23 o 
  -1  -3  15      125.89       97.80     45.66 o 
   0  -3  15      143.98      112.47     53.63 o 
   1  -3  15      227.64      186.39     69.80 o 
   2  -3  15       30.44       14.15     20.51 o 
   3  -3  15      591.92      614.23     71.48 o 
   4  -3  15        9.42       16.37     30.36 o 
   5  -3  15      155.47       78.24     48.97 o 
   6  -3  15       76.52       52.07     36.00 o 
  -7  -2  15       29.18       -1.02     35.47 o 
  -6  -2  15      134.82       96.26     70.08 o 
  -5  -2  15      872.55      869.87     87.19 o 
  -4  -2  15       13.18       20.82     30.41 o 
  -3  -2  15      553.50      534.42     34.75 o 
  -2  -2  15      385.59      403.44     46.44 o 
  -1  -2  15       19.49       19.21     31.87 o 
   0  -2  15      629.09      578.72     57.29 o 
   1  -2  15      243.27      241.70     84.81 o 
   2  -2  15      179.11      150.43     72.41 o 
   3  -2  15       24.84       18.98     25.09 o 
   4  -2  15      286.56      246.75    118.13 o 
   5  -2  15        4.59        0.97     33.42 o 
   6  -2  15      150.68      119.89     55.80 o 
  -8  -1  15       10.76       34.36     20.98 o 
  -7  -1  15       17.76       15.01     24.13 o 
  -6  -1  15      170.50      150.29     74.70 o 
  -5  -1  15      231.93      205.30     92.57 o 
  -4  -1  15       19.15       32.90     25.70 o 
  -3  -1  15      363.75      307.85     76.92 o 
  -2  -1  15       13.38       14.32     26.69 o 
  -1  -1  15      227.52      207.45     85.93 o 
   0  -1  15      776.23      797.57     49.89 o 
   1  -1  15        4.39        7.75     22.45 o 
   2  -1  15      217.20      159.48     65.15 o 
   3  -1  15       65.19       40.11     25.31 o 
   4  -1  15       77.88       41.52     33.14 o 
   5  -1  15      288.69      174.55     81.62 o 
   6  -1  15        3.92      -26.98     56.10 o 
  -8   0  15      152.44      157.49    178.47 o 
  -7   0  15      526.70      495.46     77.60 o 
  -6   0  15      258.39      181.97     94.74 o 
  -5   0  15      325.60      274.24    115.10 o 
  -4   0  15      120.36       91.95     49.50 o 
  -3   0  15      912.26      956.94     51.41 o 
  -2   0  15      600.27      673.48     54.05 o 
  -1   0  15      477.98      463.87     60.97 o 
   0   0  15        3.68       -4.10     26.96 o 
   1   0  15      255.93      207.19     81.03 o 
   2   0  15      220.24      159.86     60.72 o 
   3   0  15      117.28       46.96     36.14 o 
   4   0  15       46.72       16.79     26.52 o 
   5   0  15        0.52        6.92     25.76 o 
   6   0  15       84.72       71.67     52.65 o 
  -8   1  15       11.70        8.38     50.34 o 
  -7   1  15      148.67      123.46     46.66 o 
  -6   1  15      181.94      138.31     64.54 o 
  -5   1  15        1.15       -3.86     27.93 o 
  -4   1  15       21.05       26.31     24.40 o 
  -3   1  15      102.43      104.87     45.98 o 
  -2   1  15      194.00      119.33     52.63 o 
  -1   1  15       96.88       74.12     39.93 o 
   0   1  15      482.15      484.75     49.02 o 
   1   1  15       46.46       35.74     23.79 o 
   2   1  15      103.04       75.51     61.18 o 
   3   1  15       29.82       36.48     45.33 o 
   4   1  15       79.12       19.24     62.03 o 
   5   1  15       71.15       29.67     27.74 o 
   6   1  15        5.15        3.91     38.66 o 
  -8   2  15      229.63      168.21    150.83 o 
  -7   2  15      617.89      651.39     49.20 o 
  -6   2  15      107.05      107.70     77.15 o 
  -5   2  15     2475.46     2578.90    130.77 o 
  -4   2  15       52.83       56.44     33.00 o 
  -3   2  15       60.19       79.67     29.21 o 
  -2   2  15      191.43      179.27     72.97 o 
  -1   2  15      510.31      545.98     42.23 o 
   0   2  15      595.70      632.98     59.46 o 
   1   2  15        7.82        4.46     48.56 o 
   2   2  15       72.81       64.50     44.21 o 
   3   2  15       12.40        7.32     51.73 o 
   4   2  15      303.49      196.40    123.12 o 
   5   2  15        1.11      -30.05     60.13 o 
  -8   3  15       31.21      -20.92     51.13 o 
  -7   3  15       82.79       66.90     73.63 o 
  -6   3  15        1.15       -7.87     30.69 o 
  -5   3  15       16.73       21.23     18.79 o 
  -4   3  15        1.48        6.88     23.40 o 
  -3   3  15       37.19       25.20     23.43 o 
  -2   3  15       70.48       79.18     48.37 o 
  -1   3  15      194.05       68.19    105.71 o 
   0   3  15        3.59       14.99     27.86 o 
   1   3  15       34.68        1.44     45.04 o 
   2   3  15       55.01       97.08     62.26 o 
   3   3  15        5.87       18.48     41.68 o 
   4   3  15      319.04      254.97    189.69 o 
   5   3  15       31.54      -11.74     50.02 o 
  -5   4  15      596.42      600.40     52.72 o 
  -4   4  15      678.35      739.62     52.52 o 
  -3   4  15      543.20      560.62     83.08 o 
  -2   4  15       41.11       29.10     26.73 o 
  -1   4  15       12.42       14.87     34.01 o 
   0   4  15      193.44      220.77     63.02 o 
   1   4  15      292.62       74.83     95.04 o 
   2   4  15       82.23       60.71     51.50 o 
   3   4  15       72.48       48.55     44.95 o 
   4   4  15       55.72       33.70     40.64 o 
  -6   5  15       66.39       81.98     63.11 o 
  -5   5  15        7.63       20.72     22.33 o 
  -4   5  15       78.74       68.31     37.95 o 
  -3   5  15      112.71       75.95     68.23 o 
  -2   5  15        0.59      -21.26     42.49 o 
  -1   5  15        4.41       19.66     33.20 o 
   0   5  15       35.50       38.44     35.13 o 
   1   5  15      152.60      106.70     67.33 o 
   2   5  15       35.78       11.82     25.31 o 
   3   5  15       57.55       33.08     41.95 o 
  -6   6  15      358.22      209.81    209.81 o 
  -5   6  15      140.15       82.04     90.42 o 
  -4   6  15      180.37       97.50     76.59 o 
  -3   6  15      128.70      108.96     62.02 o 
  -2   6  15      664.82      539.25    254.99 o 
  -1   6  15      492.04      120.59    269.72 o 
   0   6  15        4.29       15.99     30.95 o 
   1   6  15       57.31       39.12     38.49 o 
   2   6  15      108.86       99.84     68.46 o 
   3   6  15      362.71      248.16    178.14 o 
  -6   7  15        1.38       11.78     29.43 o 
  -5   7  15       72.49       56.94     62.25 o 
  -4   7  15       78.81       63.60     40.27 o 
  -3   7  15       10.93       10.07     36.14 o 
  -2   7  15        1.36      -23.51     51.42 o 
  -1   7  15      215.94      149.48     72.86 o 
   0   7  15       74.50       69.89     61.71 o 
   1   7  15       64.56       51.86     62.22 o 
   2   7  15        2.50       18.77     42.26 o 
  -6   8  15      179.45      165.31    163.46 o 
  -5   8  15      571.05      411.90    254.91 o 
  -4   8  15       74.99       53.11     56.97 o 
  -3   8  15      233.35       83.35     49.13 o 
  -2   8  15       85.88       32.66     45.03 o 
  -1   8  15      928.44     1043.88     81.40 o 
   0   8  15      222.23       96.85     61.16 o 
  -1  -8  16        9.44       25.30     44.01 o 
   0  -8  16      784.41      804.40     76.54 o 
   1  -8  16        3.01        1.89     36.23 o 
   2  -8  16       62.10       49.21     39.83 o 
  -3  -7  16       40.49       25.71     46.55 o 
  -2  -7  16       86.42       70.58     55.21 o 
  -1  -7  16      417.09      279.10    164.43 o 
   0  -7  16       77.32       73.62     47.70 o 
   1  -7  16        7.20       -0.40     33.22 o 
   2  -7  16       35.50       16.76     38.16 o 
   3  -7  16       97.03       63.90     42.28 o 
   4  -7  16       11.67        5.00     29.54 o 
  -4  -6  16     1007.76      978.72     77.95 o 
  -3  -6  16      134.21      142.27     71.16 o 
  -2  -6  16        0.44        7.47     48.77 o 
  -1  -6  16       43.37       61.91     41.85 o 
   0  -6  16      383.21      383.01    151.32 o 
   1  -6  16       64.17       25.35     26.35 o 
   2  -6  16      274.50      182.76    105.66 o 
   3  -6  16       29.61       18.94     31.55 o 
   4  -6  16       55.66       32.60     41.49 o 
  -5  -5  16      414.87      269.38    134.14 o 
  -4  -5  16       63.93       32.21     71.80 o 
  -3  -5  16       66.62       20.07     41.86 o 
  -2  -5  16      176.81      159.12     85.36 o 
  -1  -5  16       56.45       44.89     31.13 o 
   0  -5  16      323.42      202.26     83.73 o 
   1  -5  16        7.74       16.45     27.47 o 
   2  -5  16       51.92       33.20     29.53 o 
   3  -5  16       26.91        6.77     43.45 o 
   4  -5  16      109.52       64.85     40.09 o 
   5  -5  16       55.53       51.81     36.27 o 
  -6  -4  16       14.46        5.31     54.50 o 
  -5  -4  16        1.25      -26.13     54.62 o 
  -4  -4  16      293.99      228.24     98.81 o 
  -3  -4  16       35.59       57.17     51.59 o 
  -2  -4  16      351.38      267.09    154.54 o 
  -1  -4  16       12.36       23.09     22.07 o 
   0  -4  16        0.28       13.11     38.98 o 
   1  -4  16        7.48       20.90     23.99 o 
   2  -4  16      112.80       72.67     43.78 o 
   3  -4  16      603.95      626.86     58.61 o 
   4  -4  16        2.90       18.14     33.61 o 
   5  -4  16        0.52       -5.41     33.66 o 
  -6  -3  16       39.43       15.66     40.81 o 
  -5  -3  16      347.49      310.59    146.59 o 
  -4  -3  16      262.65      224.37    118.39 o 
  -3  -3  16     1449.91     1276.69    145.55 o 
  -2  -3  16      359.78      364.08     51.57 o 
  -1  -3  16       50.42        7.94     27.04 o 
   0  -3  16      201.16      220.94     53.65 o 
   1  -3  16      354.67      317.07     62.79 o 
   2  -3  16       93.24       55.38     40.84 o 
   3  -3  16       45.23       38.57     31.85 o 
   4  -3  16      259.87      162.27     97.24 o 
   5  -3  16        3.41       16.88     24.22 o 
  -7  -2  16      253.68      158.98    191.93 o 
  -6  -2  16        4.40       -1.39     49.57 o 
  -5  -2  16       31.71       35.81     42.46 o 
  -4  -2  16      272.34      208.07    109.21 o 
  -3  -2  16       13.60        0.40     21.46 o 
  -2  -2  16      278.46      195.34     85.52 o 
  -1  -2  16       35.20       67.72     38.56 o 
   0  -2  16      608.35      547.71     45.80 o 
   1  -2  16      208.04      166.38     87.55 o 
   2  -2  16       21.10       12.71     36.45 o 
   3  -2  16       97.40       69.96     39.09 o 
   4  -2  16       65.97       56.51     28.44 o 
   5  -2  16       81.37       54.07     32.27 o 
  -7  -1  16      339.38      205.12    131.46 o 
  -6  -1  16      246.53      129.77    102.24 o 
  -5  -1  16       14.44        3.79     34.79 o 
  -4  -1  16        2.57        9.75     33.57 o 
  -3  -1  16      765.25      841.94     61.91 o 
  -2  -1  16      271.68      248.17    104.11 o 
  -1  -1  16      204.56      179.58     82.48 o 
   0  -1  16        0.04        4.47     29.04 o 
   1  -1  16      213.65      181.93     83.82 o 
   2  -1  16      194.99      160.09     70.36 o 
   3  -1  16       55.16       31.89     32.70 o 
   4  -1  16        0.09        9.59     28.04 o 
   5  -1  16        0.78      -17.97     44.77 o 
  -7   0  16       10.63       -4.05     34.33 o 
  -6   0  16      127.27       99.25     77.69 o 
  -5   0  16       23.82       57.74     41.79 o 
  -4   0  16     1401.37     1494.18     74.61 o 
  -3   0  16       72.66       45.58     29.75 o 
  -2   0  16      114.41      105.69     55.80 o 
  -1   0  16      251.38      162.84     65.36 o 
   0   0  16       93.70       77.05     40.70 o 
   1   0  16      755.92      771.92     71.02 o 
   2   0  16       58.90       61.19     45.78 o 
   3   0  16       14.96       10.62     31.55 o 
   4   0  16       36.28        7.80     31.25 o 
   5   0  16        4.40        2.17     33.01 o 
  -7   1  16       79.34       56.69     47.33 o 
  -6   1  16      258.71      205.65    104.74 o 
  -5   1  16      518.64      562.46     49.55 o 
  -4   1  16       65.14       42.19     27.36 o 
  -3   1  16      295.49      198.58     84.06 o 
  -2   1  16      481.63      497.33     43.23 o 
  -1   1  16      110.67       89.96     38.89 o 
   0   1  16      246.79      182.70    102.64 o 
   1   1  16       31.80       16.25     36.45 o 
   2   1  16        1.15       22.90     30.48 o 
   3   1  16      242.09      184.97    135.58 o 
   4   1  16      135.80       43.68     65.94 o 
   5   1  16        0.45       31.38     48.32 o 
  -7   2  16       31.50       37.15     39.72 o 
  -6   2  16        1.83        3.43     29.81 o 
  -5   2  16       12.21      -13.50     32.23 o 
  -4   2  16        0.39        2.64     19.68 o 
  -3   2  16       77.82       43.70     39.07 o 
  -2   2  16       46.47       59.40     44.31 o 
  -1   2  16       88.27       74.10     48.73 o 
   0   2  16      103.75       54.59     59.74 o 
   1   2  16        0.01       18.18     54.44 o 
   2   2  16       78.59       65.40     42.55 o 
   3   2  16      116.77       59.99     75.07 o 
   4   2  16       12.22        0.67     30.45 o 
  -6   3  16        0.74        0.86     42.36 o 
  -5   3  16      960.43     1102.04     93.89 o 
  -4   3  16       43.28       45.61     34.72 o 
  -3   3  16     1408.82     1503.14     74.96 o 
  -2   3  16       58.20       56.20     42.11 o 
  -1   3  16       14.61       39.06     25.18 o 
   0   3  16      348.18      238.37    155.79 o 
   1   3  16      101.97       94.10     56.08 o 
   2   3  16      104.28       58.90     52.23 o 
   3   3  16        6.06      -35.02     56.82 o 
   4   3  16       76.37       34.33     43.33 o 
  -5   4  16       17.64       33.47     37.93 o 
  -4   4  16       99.24       63.22     43.36 o 
  -3   4  16       15.53       16.41     16.72 o 
  -2   4  16        0.28      -30.30     47.51 o 
  -1   4  16        1.06       -2.62     44.00 o 
   0   4  16      164.37       89.75     53.97 o 
   1   4  16      301.02      205.58     68.62 o 
   2   4  16        1.92       11.67     41.40 o 
   3   4  16        0.38      -52.06     58.61 o 
  -5   5  16       44.56      -20.44     36.71 o 
  -4   5  16       17.50      -14.28     38.55 o 
  -3   5  16      408.46      364.52    201.35 o 
  -2   5  16      451.57      360.32    178.33 o 
  -1   5  16      229.73      182.61     79.20 o 
   0   5  16        2.23        9.33     31.58 o 
   1   5  16       52.08       42.29     61.62 o 
   2   5  16      182.09       98.40    102.38 o 
  -6   6  16       99.69       65.02     80.59 o 
  -5   6  16       16.73      -12.14     53.64 o 
  -4   6  16       47.24       24.73     33.42 o 
  -3   6  16      142.43       90.38     84.63 o 
  -2   6  16       94.50       54.13     45.37 o 
  -1   6  16       51.59       41.71     46.79 o 
   0   6  16       20.74       27.34     35.13 o 
   1   6  16      163.37       64.15     64.48 o 
  -5   7  16      466.41      292.61    323.30 o 
  -4   7  16        4.05       19.03     30.09 o 
  -3   7  16      177.63       60.65     51.50 o 
  -2   7  16      428.81       60.93    167.52 o 
  -1   7  16      137.80      121.59     82.72 o 
   0   7  16      155.26      127.60    107.94 o 
  -2  -6  17       14.45      -29.35     60.11 o 
  -1  -6  17       65.72       53.67     51.51 o 
   0  -6  17        8.83        5.46     25.47 o 
   1  -6  17      174.55      140.95     84.18 o 
   2  -6  17      169.58      113.50     81.20 o 
  -3  -5  17      216.49      126.08     80.04 o 
  -2  -5  17      114.73       94.31     55.73 o 
  -1  -5  17      134.30      107.24     72.45 o 
   0  -5  17       19.09        6.81     24.28 o 
   1  -5  17      158.60      107.38     53.16 o 
   2  -5  17      140.99       96.23     71.66 o 
   3  -5  17       11.43       -2.04     46.00 o 
  -4  -4  17      270.20      196.92    113.21 o 
  -3  -4  17      418.72      264.45    166.01 o 
  -2  -4  17       56.11       47.56     57.92 o 
  -1  -4  17       53.20       42.87     40.64 o 
   0  -4  17      155.94      116.84     56.53 o 
   1  -4  17        5.12       -3.92     31.63 o 
   2  -4  17       11.73       17.70     32.62 o 
   3  -4  17        2.69        4.66     29.65 o 
  -5  -3  17      216.94      148.94     87.00 o 
  -4  -3  17      512.19      365.25    172.70 o 
  -3  -3  17      210.90      174.32     87.22 o 
  -2  -3  17       27.84       19.13     37.20 o 
  -1  -3  17      536.42      597.01     59.79 o 
   0  -3  17       51.46       47.99     36.05 o 
   1  -3  17      164.27       95.00     44.28 o 
   2  -3  17       26.64       24.07     38.55 o 
   3  -3  17       14.38       20.26     21.43 o 
   4  -3  17      108.65       66.24     47.88 o 
  -5  -2  17       13.55       19.58     34.97 o 
  -4  -2  17       20.37       -6.98     56.29 o 
  -3  -2  17      587.33      603.18     75.49 o 
  -2  -2  17       11.64        7.38     23.94 o 
  -1  -2  17       10.38       23.60     29.89 o 
   0  -2  17       54.62       25.32     20.98 o 
   1  -2  17        2.05        1.86     30.19 o 
   2  -2  17      110.64       58.64     35.42 o 
   3  -2  17        6.47        7.56     21.40 o 
   4  -2  17       15.41      -11.93     34.70 o 
  -6  -1  17        6.09       22.74     36.89 o 
  -5  -1  17      294.39      189.13    127.81 o 
  -4  -1  17       94.10       61.39     37.86 o 
  -3  -1  17       37.92       37.42     39.60 o 
  -2  -1  17      955.77      859.72     68.04 o 
  -1  -1  17      974.94      978.93     50.43 o 
   0  -1  17       12.29       16.48     31.22 o 
   1  -1  17      115.08       89.99     45.36 o 
   2  -1  17       86.15       61.74     32.32 o 
   3  -1  17      160.23       87.90     65.87 o 
   4  -1  17       21.50       31.64     34.07 o 
  -6   0  17      119.40       75.46     60.58 o 
  -5   0  17      150.48       77.22     55.32 o 
  -4   0  17      135.22      112.35     69.41 o 
  -3   0  17       25.39        1.88     36.79 o 
  -2   0  17      168.32      114.17     59.71 o 
  -1   0  17      266.39      192.68     75.48 o 
   0   0  17      186.26       68.83     47.63 o 
   1   0  17        3.85       -7.25     36.82 o 
   2   0  17       66.68       60.30     42.60 o 
   3   0  17      115.26       52.12     47.86 o 
   4   0  17       51.48       32.00     67.17 o 
  -6   1  17      321.62      254.21    151.65 o 
  -5   1  17       35.37       44.10     30.71 o 
  -4   1  17      348.32      235.77    143.13 o 
  -3   1  17        2.49       18.42     28.35 o 
  -2   1  17      900.95      862.39     69.78 o 
  -1   1  17      209.82      118.35     75.88 o 
   0   1  17      239.04      113.36     74.43 o 
   1   1  17       19.04       24.63     26.75 o 
   2   1  17        3.24      -23.69     61.85 o 
   3   1  17      275.54      197.63     78.03 o 
  -6   2  17        0.63      -49.32     49.32 o 
  -5   2  17      480.66      629.96     85.87 o 
  -4   2  17      107.51      117.24     80.16 o 
  -3   2  17      482.34      412.05    135.91 o 
  -2   2  17        2.26      -23.04     42.01 o 
  -1   2  17       33.70       44.54     29.98 o 
   0   2  17      266.80      163.86    116.18 o 
   1   2  17       55.28       25.41     28.95 o 
   2   2  17      145.23       99.00     74.23 o 
   3   2  17       68.03       20.45     60.01 o 
  -5   3  17      384.95      181.31    142.32 o 
  -4   3  17       16.28       14.96     23.70 o 
  -3   3  17      100.41       45.86     29.70 o 
  -2   3  17       38.52       37.16     31.32 o 
  -1   3  17       64.68       65.40     43.02 o 
   0   3  17      401.95      313.90    206.22 o 
   1   3  17        2.65       18.41     29.41 o 
   2   3  17      148.73       98.67    141.23 o 
  -5   4  17        0.28      -47.90     47.90 o 
  -4   4  17        8.39       -6.95     34.46 o 
  -3   4  17      491.40      497.51     95.72 o 
  -2   4  17      369.32      243.89    195.67 o 
  -1   4  17       14.75       19.07     32.52 o 
   0   4  17       19.60       27.61     27.22 o 
   1   4  17      110.62       92.69     85.03 o 
  -5   5  17      104.13       71.92     62.61 o 
  -4   5  17       25.40       22.34     31.47 o 
  -3   5  17      154.41       78.46     73.94 o 
  -2   5  17      196.75      110.42     62.05 o 
  -1   5  17        4.19      -15.14     56.84 o 
   0   5  17       39.82       -6.77     47.36 o 
  -3   6  17        0.46       -0.64     35.26 o 
  -2   6  17      370.51      219.15    162.85 o 
  -2  -4  18      102.80       61.00    106.52 o 
  -1  -4  18      159.35      138.03     78.97 o 
   0  -4  18      300.04      138.40     76.10 o 
   1  -4  18       30.68       33.14     23.60 o 
  -3  -3  18       96.21       87.50     50.13 o 
  -2  -3  18       24.99       10.29     36.71 o 
  -1  -3  18      125.86       55.05     36.81 o 
   0  -3  18      390.42      343.49    112.37 o 
   1  -3  18      131.55       79.13     38.09 o 
   2  -3  18      137.02       61.46     38.20 o 
  -3  -2  18      117.48       77.17     58.47 o 
  -2  -2  18       89.86       81.08     57.15 o 
  -1  -2  18       19.58       -5.09     26.52 o 
   0  -2  18      191.77      139.61     59.82 o 
   1  -2  18      449.30      438.09     69.79 o 
   2  -2  18       23.82       40.04     27.54 o 
  -4  -1  18       15.39       22.18     32.36 o 
  -3  -1  18        1.89       26.14     26.36 o 
  -2  -1  18        6.24       27.52     27.48 o 
  -1  -1  18      441.12      472.54     79.60 o 
   0  -1  18       23.69       22.34     34.71 o 
   1  -1  18        0.24       12.94     41.53 o 
   2  -1  18      163.43       73.38     63.69 o 
  -4   0  18      134.90       62.43     49.41 o 
  -3   0  18      433.18      510.84    384.56 o 
  -2   0  18      197.95      118.97     63.98 o 
  -1   0  18       13.18       15.51     31.14 o 
   0   0  18      108.94       85.82     52.44 o 
   1   0  18       84.26       77.10     70.80 o 
   2   0  18       57.55       28.29     35.96 o 
  -4   1  18      305.22      245.24    290.70 o 
  -3   1  18       88.59       54.33     45.16 o 
  -2   1  18       81.12       50.94     50.51 o 
  -1   1  18        2.76        2.57     36.71 o 
   0   1  18      306.47      150.98    131.35 o 
   1   1  18        4.32       16.84     28.15 o 
  -4   2  18       13.78      -26.85     66.74 o 
  -3   2  18       64.21       31.26     36.50 o 
  -2   2  18       82.17       47.72     37.47 o 
  -1   2  18      280.91      205.01    121.36 o 
   0   2  18      114.09       70.80     60.67 o 
   1   2  18        1.67       30.37     31.24 o 
  -3   3  18      412.50      416.98    126.93 o 
  -2   3  18       24.16       21.26     25.92 o 
  -1   3  18      350.44      196.17     87.91 o 
   0   3  18      397.08      227.99    230.53 o 
                                                 
